# Supplementary material for: Developing expressed sequence tag libraries and the discovery of simple sequence repeat markers for two species of raspberry (Rubus L.)
Source: BMC Plant Biol. 2015 Oct 26;15:258. doi: 10.1186/s12870-015-0629-8 (PMC4620654; doi:10.1186/s12870-015-0629-8)
Supplement: Additional file 1: — NCBI accession, locus name, and details of SSR, primer design and DNA sequence for red raspberry (R. idaeus). Highlight indicates those loci tested in R. idaeus and R. occidentalis genotypes with results shown in manuscript Table 1. (XLSX 48 kb) [file 12870_2015_629_MOESM1_ESM.xlsx]

## Sheet: Sheet1
		Name/ID	SeqLen	SSR					GC %	Primers					Sequence
random	NCBI Accession			# SSRs	# bp	Motif	# Repeats	INORF		Forward	Reverse	Forward Tm	Reverse Tm	Product Size
0.284405		RI_CHEa0001N07f	334	1	2	ga	7	Y	45	ACCTTGCAGACCCAGTCAAC	CCCGACAACATTGCAAACTA	60.159	59.585	116	TTACGGCCGGGGACCCAGAAGCTTTTGCCGAGCTTAAGGTGAAGGAGCTCAAGAATGGTAGGTTGGCCATGTTCTCCATGTTTGGATTCTTTGTTCAGGCCATTGTTACAGGAAAGGGTCCATTGGAGAACCTTGCTGACCACCTTGCAGACCCAGTCAACAACAACGCCTGGTCATACGCCACCAACTTTGTCCCCGGAAAGTGAGAGAGAGAGAGAGCCTGGAATTTGTTTTCTTTAGTTTGCAATGTTGTCGGGTGATGTAAATTTGTTTCAATCAATGGACAACTTAATTTGAACTTTGTGCAAGAAGAAAGTGCTTGATTTCGTTCTTT
0.442939		RI_CHEa0004H20f	459	1	3	agg	4	Y	48	AGAGTATGCGGAAAAAGCCC	AGTTTTCCCCAAGCGAGATT	60.582	60.074	145	TTACGGCCGGGGAAGGAAATTCGATCTTGAAGAGTATGCGGAAAAAGCCCGCGAGCGTGAAAGAAAGGAGGAGGAGGGAGCGCGGAAGTCCAAATCGAAAGGTCCTCTGGTGCAAAGGAAGCCATTGAAGCACAGGGATTATGAAGTAGACCTTGAATCTCGCTTGGGGAAAACTCAGGTTGTTACTCCAATAGCACCTTTAAGCCAGCAGGCTGGATACTTCTGTTCAGTTTGTGAGTGCGTTGTAAAAGATTCTGCAAACTACTTGGATCATATCAATGGCAAGAAACATCAGAGAGCTTTGGGTATGTCTATGCGGGTAGAGCGGGCATCTCTCGAACAGGTCCAGAGTCGATTTGAAAAGCTCAAGAAGAGGAAGACTGATGTGCCCTTCACAGA…
0.909138		RI_CHEa0002K01f	479	1	2	ag	5	N	45	TTACGGCCGGGGAAA	GTGGCCTCAGAAAGCGTAGA	59.48	60.538	292	TTACGGCCGGGGAAAGAGAGAGAGTTAGAAACACCGAGAAAGATTCAAAGAGATCGATCTGAGTCATAATGTCTGCAGTGGTAGAGGTGTGGGTGAGCGAGCTGGGAAAGCTGAAGGAGAAGGTTGGGGCCAAGAAGCGGTTCTTGTGGTCGTCGAAGAAGGCCAAACATGCCGAAGGAGGAGGTGATGATAAGGTTGATCAGCAACAACTAGCTCTAGCTGATGCAGCTCATGAAGAGACTACTACTGTTAGAAAAGAGAGGAGGAACTCTTCTACGCTTTCTGAGGCCACCGTTTGTTTGCTCATGGACCGTTTTGTCCCGTGGTGATATTAGGCTCTTATTATGTATTGTAATTAGTTAATCTAGTCTCTTGCATATGTACATGTAGTTTGCTCAA…
0.557539		RI_CHEa0005I04f	601	1	3	gtt	4	Y	47	GACGAACCAGATCCTTCCAA	CTGAATTCTTTAGCGGGCAG	60.05	59.975	184	TTACGGCCGGGGGAGTCCTAAATAGAAAAAGGGTAAAACCGAATCGAAGAGACCCCAAACCCTAACCCAGATCCACACCAAACCCTAATCCAGATCCAGCCATGAACTCCGTCCCGGTCATGTTACGAGAATGTCCGGATCTCATCAAGAGTGTGGAAGATCTTGATGATCCCAGAGTCATTGAGCAAGTGATCGCTCGGAGATTCAAACGTTTTGCGGAGGAGGAACCAGACAGCGACAACAATGTAAGACGAGGAGATGTATTTGACGAACCAGATCCTTCCAAACCTTTACCAGAGGGATATGTCTTGGCTCCTTTCATCTATTCTAGCGATCGTGACGGGATTACTGTGTATGAAGGACCTCGAGTTGTTGTTGTTCGCATGGCTTGTTTAAACT…
0.504152		RI_CHEa0003N21f	486	1	2	ag	8	Y	47	GGGGACCCCAGAGAAAAATA	CTTCTTCTGACTTCCTGCCG	60.124	60.126	111	TTACGGCCGGGGACCCCAGAGAAAAATAAAAGCCAAGAACAAGGGAGGAGAGAGAAGTACAGAACCCTAAATTTGTTTTAGAGAGAGAGAGAGAGGCAGCGGCAGGAAGTCAGAAGAAGAAAACCGAGGAGACGATGTCAGGAGTTGCAAGCCAGCCCCAGGAGGAGGACAAGAAGCCCAACGATCAGGGTGCTCACATCAACCTCAAAGTGAAAGGCCAGGATGGAAATGAAGTCTTTTTCAGGATCAAAAGAAGCACTCAACTTAAGAAGCTGATGAATGCGTACTGTGATCGCCAATCTGTGGAGCTCAACTCAATTGCCTTCCTGTTTGATGGCCGTCGTCTCCGAGCAGAACAGACCCCTGATGAGCTTGAAATGGAAGATGGGGATGAGATTG…
0.0915863		RI_CHEa0002A10f	447	2	3	aag	5	Y	47	ATCCACAAGATCGGAGATGC	AGTTAATCGCTGTCGCTGCT	60.042	60.183	251	TTACGGCCGGGGGGATCACACCAAGAAAGAAAAAAGCAGAGAGAAACAATGGCAGGAATCATCCACAAGATCGGAGATGCGCTCCACATCGGAGGGGAAGGCAAAGGCAAAGAGGAGGAGCACCACAAGAAGAAAGAGGAGGAGTACAACAAGAGCAACAAGGACGACGACCACAAAAAACACAAGGACGACGACCACAAGAGCAAGAGCAAGAGCGACGGCGACCATAAGGACAAGGACAAAAAGAAGAAGAAGAAGAACAAGGACAAGAGCAAGGATGGCCACAGCAGCAGCAGCGACAGCGATTAACTACTCTCACCCACCTTATCCATCAATAACTACTCTCAGAGTCTCTGGTGTTTGGGGCTTCTCGAGAACATGCTGAAGTTCTGTTTATTG…
0.32946		RI_CHEa0002L24f	446	1	4	atgt	3	N	51	CCGTTTTGAGAGGGAACTTG	TGGATCCATCCAGGAGCTTA	59.705	60.56	296	TTACGGCCGGGGAAGGTGGATGTGTGGAGTGCGGGCGTCATGTTGTACATAATGCTCGCCGGGATTCCGCCGTTTTACGGCGAGACGGCGACGGAGATCTTCGAGTCCGTTTTGAGAGGGAACTTGAGGTTTCCGCCCAAGATTTTCCGGGGTGTGTCGCCGGCGGCCAAGGATCTCTTGAGGAAGATGATCTGCAGAGATGTTTCCAGAAGACTATCTGCCGAACAAGCACTTAGACACCCATGGATCTTGAATGGTGGAGAAGCAAACCCAATGGACTGATCTGATCAGTCAGAGGTAGCAACCAAGTACATAAATCCCTGCCATGTATGTATGTGAGTTTGAGAAAAGATCCCACTTCCCTCTCTTAGAAGCAAGCACATAAGCTCCTGGATGGAT…
0.80165		RI_CHEa0003H23f	215	1	3	ttg	4	N	37	GCCGGGGTCTCAACATATAC	GGGAGCTGGATACAGACACAA	59.273	60.126	165	TTACGGCCGGGGTCTCAACATATACGTAAATTCCATTCGTGTGAATTGAAGAGTATATAGGGTAGTATGGAAATTGTTGTTGTTGTGTATATGTGGATAAAGAAGGCCTAATAAGTCTGTTTTAGAAGTGAGCAAATGTCACTTTCTACTTGTGTCTGTATCCAGCTCCCATTATTGTACCAATAAAGCTCCTGTGCTACTGTGATAAAAAAAAA
0.635688		RI_CHEa0004L23f	373	1	2	tc	6	Y	43	AGCCGCGTTTGAATTGAT	TTTCTATCCCTGGCCGTATG	59.23	59.916	158	TTACGGCCGGGGGAGCGAAGCACAAGCAGCCGCGTTTGAATTGATTCTCTCTCTCTCTTCTTCCCCTCTCATTGACAAGTGAGAAATCAAATCCCTAGAAACGCCAAGTTGTTCAAAATTGATCGAATTCGCAGAGTCACTGGAATGGAGTACCCTCAGTTTCTGCATACGGCCAGGGATAGAAATTGTATCTCCATGATTAGAAGGCAAACATGGATTGATTGTTTGAGACTGACCCCTTATTGATAAGCTACAAAAACACATCGTATGCTTTCAATCTCTGGTCATGAATGTTCCCATGTTGCACATAAATAGATTGCCAAATGCTGTCTATACTTGTGAGGCTGGAAACCCCAGTTCCAAATGCGATATA
0.355217		RI_CHEa0005M24f	329	1	3	agg	4	Y	50	AATGGCCACTGTTGAGGTTC	GCTACAGGCTCATCCAAAGC	59.973	59.985	219	TTACGGCCGGGGATCCCAAACCATTTTCATTTCCTGGCTTTCCTACTCTAAAGCTTGCCCTTGCTTCTTTGTATTTCAACTTCACTATTTCCCTTTGAATTCCAATGGCCACTGTTGAGGTTCAATCGGCACAGACAGCTTTCGCTGCAGAGAACACGACTCATCATCATGAGGAACCTATTAAGGCTCAAGAGACTACTACTGCTGCTACTACTGAACAAGTAGTAGCGACAGCAGCGGAACCAGCTGAAGTAGTACCGAAGCCTGTGAAGGAGGAGGAGGAGCTAGCTGCTGAGGTGGCGGCTTTGGATGAGCCTGTAGCTGCGGCT
0.633019		RI_CHEa0004P09f	450	1	3	cac	4	Y	44	AATCCGCTTGGATCTGCTTA	ATGGCACACCACATATTCCA	59.807	59.654	157	TTACGGCCGGGGGAGCAAAAGTGGATGCCTTGGATAAGAATAAAAACACTGCGCTTCATTATGCGGCTGGTTATGGCAGGAAGGAATGTGTGGCCCTTCTATTGGAAAATGGCGCAGCTGTCACAATCGCAAACATGGATGGGAAGACCCCCATCGACGTTGCCAAGCTGAACAACCAAAACGATGTACTTAAGTTGCTTGAGAAGGATGTCTTCCTCTAGTTCATCAAGTTGGCATATGCTATGGTTCTGGTGTGGTTTGCGTGTTTTTTTTATGCGAGTTGGGAAAGCAATCCGCTTGGATCTGCTTAAGGATGTAATCACCACCACCACATCTCAATGCTTGCTTCGTCTATGTTATCTTAACTCTTTGTGATTCCTACATTTGTTAGAATTTGAT…
0.0699876		RI_CHEa0003O01f	563	2	3	aac	4	Y	38	AAGAACCTCCGCCAAAGAAT	AGACTCAAAGAGGCAAACGC	60.074	59.621	251	GGGTAAATGGAGTTTCAAGAGCAAATCCCATGATGCTTACTATGAAGGTTACATGTTCCCTTTATATGTTGAGGAGCAGTTAGATTTCTGGCCGGAGAAGAACCTCCGCCAAAGAATTTGGATGAGTGTTCAAGAAGCAAGAGAAGTTTGTCAGCATTGGTGGATGAAAGAAGCCTTAGATAGATTAGTAAGTCGTCTCGCTCCTCAACAAGAACAACAACAACATGAAGACCAAGATTTAGGGTCTGTTCTTCTTAAATCAATGAGGGCAAATCTCTAATATTTATATATATAGGAAACAAGTATTGATGATCAACAAAGGAGTATTGCGTTTGCCTCTTTGAGTCTTAAAGAGGGATTTAGGGAGTATGAGGATCAAACAAGCCAGAAAATAGAAAA…
0.411048		RI_CHEa0001J04f	586	1	4	ttga	3	N	43	CGACACTGAAAGTTCAGGCA	TGAAATTCGTGGACAGCAAA	60.025	60.234	280	TTACGGCCGGGGGGGGCTTGACGCCCATGCTTGGTGACAGAAAGGTCGAACATTTTCTGGGGATAAAGCGCAAAGCTGAGCCTGAAAGTTCAGGCACGAAGCGCAAAGACGACACTGAAAGTTCAGGCACACCGAAGAAGCCGAAAACTTGAAGTTTCATTGGTAATGGGCAAGTGGCTGATCTGTGTTGGCCTGGGTTATATCCCCATCTATACTTCTACTGGTTGTAAATATGCTTCATTTTGGACGAAGGGCTATGGAGAAAAATTTAAGGTAGGTTTTGATTGATTGACAGTAAAAAAAACACATGTTGGTTTCATTTTCTGATACTCTAGTCCACAAAAAACTATTCTCGAGCAGGGTGTACTATTTGCTGTCCACGAATTTCATTGTCATATC…
0.743112		RI_CHEa0005P15f	618	1	3	aga	4	Y	41	CGGGGAAGAAAGAAACAACA	GATCTTAGCATCGAAAGGCG	60.081	59.945	117	TTACGGCCGGGGAAGAAAGAAACAACAGAGCTAGTAAGAAGTTGCAGGGGCAGCCATCAAAGAGTCTAATGGCTGAGAGAAGAAGAAGAAAGCGGTTAAATGACCGCCTTTCGATGCTAAGATCAATTGTTCCCAAGATAAGTAAGATGGACAGAACATCTATACTTGGAGACACCATAGATTACATGAAAGAACTGCTGGACCGAATCAACAATTTGCAACTTGAAATTGAAGAAGGTGGTTCAGATCAGTTAAATGTGATGAGGCATTTCAAGGATATGAAAAATGAAATGCTAGTGAGGAACTCACCCAAGTTTGATGTGCAAAGGAGGAAAGTGGATACAAGGGTTGAGATTTGCTGTGCCGGAAAACCAGGGTTGTTATTGTCCACAGTTACTA…
0.375636		RI_CHEa0004P08f	358	1	3	aag	4	Y	52	TTACGGCCGGGGGAG	CTGGAAGATTCCTGAGCGAG	61.61	60.088	181	TTACGGCCGGGGGAGACAAGAAGAAGAAGAGGAACAAGAAGAGCGTAGAGACCTACAAGATCTACATCTTCAAGGTCCTGAAGCAGGTCCACCCTGACATCGGAATCTCCAGCAAGGCCATGGGCATCATGAACAGCTTCATCAACGACATCTTCGAGAAGCTCGCTCAGGAATCTTCCAGGCTTGCAAGGTACAACAAGAAGCCGACTATCACTTCTCGGGAGATCCAGACTGCTGTCAGGCTTGTGCTTCCTGGTGAGTTGGCCAAGCACGCCGTTTCTGAGGGGACTAAGGCGGTTACTAAGTTCACTAGCTCTTGAAGTTTGGGTTTGGGGAGGATGTGGATTTAGGGGGAGGA
0.0114461		RI_CHEa0002H15f	538	1	3	cac	5	Y	44	CCTCAGCAACAGTCTCACCA	CGTTGTGAGCTTTGAGTCCA	60.022	60.025	129	TTACGGCCGGGGATACAGAAAAGGGTTCCTTATAATTCTCATTTCCTTCAATATTCCATCGCCAAGTTAAATCTATTTTCAGTGTCTAAATCTTTCTACTCTTTGTTTCCTTTCAAGAAATTTCACAATGGCAACAGCCTCAGCAACAGTCTCACCAGCAATGTTCACCACCACCACCACAGTTGCCAAATCCATGAGGAAACCAAAAAACAATGTGCATTACATTTCAGGACTGAATTCCTTTTCTGGACTCAAAGCTCACAACGCTGTGGCCACTCTTGGTCTTCCTCAGTGTACCGAGCAATCCTTTGCCAAGATTGTGAGCTCCTTGAGAACTCCATCACAGAACAAGGGCAGAGGTGGAGGTGCACTATCATCTACCTGCAATGCAATTGCTGA…
0.72374		RI_CHEa0003D14f	499	1	4	aaga	3	Y	53	CAGTTCACCGCTGAAGAAGA	TTTCTGGTGACTGGGAAAGC	59.161	60.232	185	TTACGGCCGGGGGAGCAGTTCACCGCTGAAGAAGAAAGAAGAGGGCTAGAGCTAGCTGAAGAAGAAAGAAAGAAAGCAGTCATGGCTTCATCCATGTTCTCATCGGCTGCTGTGGCCACCACCGCCTCCCCGGCACAAGCCAGCATGGTTGCACCATTTACCGGCCTCAAGTCTGCCGCAGCTTTCCCAGTCACCAGAAAGACAAACAGTGACATTACCTCACTCCCAAGCAATGGCGGAAGAGTGCAATGCATGAAGGTGTGGCCTCCACTTGGACTGAAGAAGTTCGAGACTCTGTCCTACCTTCCACCCCTTTCTCCCGAGTCCTTGGCCAAGGAAGTAGATTACCTTCTTCGCAACAAATGGGTTCCCTGCTTGGAATTTGAGTTGGAGCATGGA…
0.536059		RI_CHEa0001M05f	583	1	2	ga	5	N	42	GAAAAGCTGAAGAGCAACCG	ACATACTCCGCAACACCCTC	60.132	59.997	280	TTACGGCCGGGGGAGATAAGGTCTTCACGTCTTCTCATGTTTGGTGGAGTGAGAAAAGCTGAAGAGCAACCGTAGACAGAGAGGAGTTGAGAGAGAGAAATGGAGGAAGCAAAGGGAGTGGTCAAGCATGTATTGCTAGCCAAGTTCAAAGAAGGAGTCTCCGAGTCTGAGATTGAGCAACTCATCAAAGACTATGCCAACCTTGTCAATCTCATCGATCCCATGGAGTCCTTCCACTGGGGAAAGGACGTGAGCATTGAGAACATGCATCAAGGTTTCACTCATATCTTTGAGTCCACCTTTAAGAGTACTGAGGGTGTTGCGGAGTATGTAGCTCATCCAACCCATGTTCATTTTGCGAACTTGTTCCTTTCTCATTTGGATAAAGTCCTTGTGTTT…
0.354085		RI_CHEa0002G14f	595	1	5	agaga	4	Y	46	GGACATCGGCTTATCCAAAA	TTTGGTTGCGGGTCAATAAT	59.901	60.188	232	TTACGGCCGGGGACATCGGCTTATCCAAAAGGGCAAAAGCCCTCCCCAGCAAAACCAACCAAAATTCTGTTCCCAGAGAAGAGAAGAGAAGAGAAGTCCGAAAATGGCTCTTCTACTATTCTCCAATCATCTGGCGCTCAATGCCGTTTCCTCTCGTTCTTCTTCACTTCCAACATCGTCTTCAACTGCCACGGCCACTATTCCATGATGCACATGAACCCAATTATTGACCCGCAACCAAAGTCTTTCAGTGGAGTTGGACTCCATATGCTTGTAGCTATCAAAAAGTCTGTTTCAGTAGTTGTCAGGGCTTCTGCTGATCCAACCGAGGGTACTGAGGCCCTTTCAGATGGCAGGGAAGAGGTGGTACCTGTTGACAAGCTTCCGTTGGAATCAAAA…
0.35129		RI_CHEa0005B17f	510	1	3	ccg	4	Y	47	GGCCGTCCTCCTCTCTCTAT	AACCCTCTCCCACACAACAG	59.801	60.002	262	TTACGGCCGGGGATGGTCGCAATGCGTCGCGGTTACTACCTCCTCCTGGCAATCCTGGCCGTCCTCCTCTCTCTATCCGCCGCCGCCGCCCCCCGCGGCCCTGCGACGGGCGGTTGGGAGCCGATCGAGAACATCAACGACCCGCACGTGAAGGAGATCGCAGAGTTTGCGGTGTCGGAGTACAACAAGAAATCTAACAAGAAGTTGGTGTTCCAGAGCGTCGTCAAAGGCGAGACTCAGGTCGTTACCGGCCAAAACTATCGGCTCGTGATTGCAGTCAAGGATGATAAATACGAGGCTGTTGTGTGGGAGAGGGTTTGGTTGCACAGTAAGATATTGACCTCCTTCAAACAAGTCAACATGTGATGATTTATGTCAATTTCTGTTGCTTTAATTTGC…
0.222561		RI_CHEa0004B20f	435	1	3	cac	4	Y	51	TCCTCCGCCATCTGTTAATC	TCAGCTCGTCTGCTTTCTCA	60.036	60.008	248	TTACGGCCGGGGGACTCACAAACAACTCGTCTACTCATAACTGCCTACAGCTCCTCCTCCGCCATCTGTTAATCACCACCACCACCGTCGATCAAAAGTTATCATGGCCCCGATTGCCGTCGGCGATGTTATTCCGGACGGTACTCTGTCCTACTTTGACGAGCAAGATCAGATGCAAACGGTCAACATTCACTCCCTCGCCGCCGGTAAAAAGATCATCCTCTTCGGCGTCCCCGGTGCCTTTACCCCAACTTGCAGTTTGAAGCATGTTCCTGGATACGTTGAGAAAGCAGACGAGCTGAAATCAAAGGGTGTTGACAAAATTCTCTGCCTCAGCGTGAATGACCCATTTGTGATGAAGGCATGGGCCAAATCCTACCCCGAGAACAAGCATGTCCT…
0.0931078		RI_CHEa0001K23f	554	2	4	tccc	5	N	44	ATGCTTTCATCCGCATCATT	GAAAGAACGGTGTTGCATAGG	60.444	59.623	287	TTACGGCCGGGGGGTTCCCTGCTTGGAATTTGAGTTGGAGCATGGATTTGTGTACCGTGAGAACAACAGGTCACCTGGATACTACGACGGACGGTACTGGGTCATGTGGAAGTTGCCCATGTTCGGATGCACCGACTCTTCACAAGTGTTGAAGGAGCTCGAGGAGTGTAAGAAGACTTACCCAAATGCTTTCATCCGCATCATTGGATTCGACAATGTTCGTCAAGTTCAGTGCATCAGTTTCATTGCCTACAAGCCTGCAGCCTTCTAAATTTGATTTGTATTTGTCATTTCTTCCATCCATCCATCCCTCCCTCCCTCCCTCCCTCCATTCGTAATGTCTAATGTATTGTAATGTAATGTATCCATGTAGCTAGTTGATTAAGCTGCTGCTACTGG…
0.572461		RI_CHEa0002N01f	565	1	4	gagc	3	N	47	GGGACACACAGAGGTGACAG	GACGTCGGAATTGTCCTCAT	59.113	59.934	160	TTACGGCCGGGGACACACAGAGGTGACAGAGCGAGCGAGCCAGTTGAGCGACGAGCAGGGTCTCTCTCTACGGTCACTAAAGTTTGTCCGGTCACCGTCCGGCGACAATGTTACAGTTTCCGGGGTTCATGAAACAGTATCCGTGGTCAATGAGGACAATTCCGACGTCGTTTCTGCTGCCATCTCAGTGGCCCCAACCCCACAGCGAAGAGCTTCTCCTCGCCATGGAGGAGGCCGATTTTGACGAAAAGTGTAATGAAATCCGGAAGAGTAATAGCAACCAGATTATGATTGGGAAACCAACTGTTGATGTTGATAAAGAAGACTATGATAATGATGCCGACGATGATGACGTTGACAATGCAGAGGATTCTGAGGGCGAAGAATTTGAACAGGAAA…
0.844889		RI_CHEa0002J02f	590	3	3	cag	4	Y	44	AGAGGAGGAGCACCACAAGA	AGAACTTCGGCATGTTCTCG	59.986	60.397	284	TTACGGCCGGGGGATCACGGATCACACCAAGAAAGAAAAAAGCAGAGAGAAACAATGGCAGGAATCATCCACAAGATCGGAGATGCGCTCCACATCGGAGGAGAAGGCAAAGGCAAAGAGGAGGAGCACCACAAGAAGAAAGAGGAGGAGTACCACAAGAGCAGCAAGGACGACGACCACAAAAAACACAAGGACGACGACGACCACAAGAGCAAGAGCAAGAGCGACGGCGACCATAAGGACAAGGACAAAAAGAAGAAGAAGACGAACAAGGACAAGAGCAAGGATGGTCACAGCAGCAGCAGCGACAGCGATTAACTACTCTCACCCACCTTATCCATCAATAACTACTCTCAGAGTCTCTGGTGTTTGGGGCTTCTCGAGAACATGCCGAAGTTC…
0.0198514		RI_CHEa0002H09f	549	1	2	ag	9	N	45	GCCGGGGAGTAGAGAGACAG	TCGGGTACTCGAATCCAATC	61.318	59.894	179	TTACGGCCGGGGAGTAGAGAGACAGTAGAGAGAGAGAGAGAGAGGTTTGGATTCCTCTGCCACACTGCACCACTTACACTCAACGCAAAAACCCTGTTGGGGGTGCTGGTGGTTCTTCACTAGCGAGCCGAGAGTAAAAAAGGAAGAGTCTTTCTTCGGTTTTTGATTGGATTCGAGTACCCGACCCGCATTTTATAGTGTTATAGGTGACAAGATGGTTGCTCAGGACTTCAAAGTTGATTTGAATAAAGCCCTTGTATTCCAGGTTGGCCATCTTGGAGAAGAATATCAGGAGTGGGTTCACCAGCCTATTGTCAGTCAGGAAGGCCCTCGATTTTTTGAAAATGAATTTTGGGAGTTCTTGACCCGCACTGTGTGGTGGGCAGTTCCAACCATATG…
0.498727		RI_CHEa0002D18f	540	2	4	tccc	5	N	43	TCATTTCTTCCATCCATCCA	CTCAACGTACGTCCACTCCA	58.846	59.745	268	TTACGGCCGGGGGAGCATGGATTTGTGTACCGTGAGAACAACAGGTCACCTGGATACTACGACGGACGGTACTGGGTCATGTGGAAGTTGCCCATGTTCGGATGCACCGACTCTTCACAAGTGTTGAAGGAGCTCGAGGAGTGTAAGAAGACTTACCCAAATGCTTTCATCCGCATCATTGGATTCGACAATGTTCGTCAAGTTCAGTGCATCAGTTTCATTGCCTACAAGCCTGCAGCCTTCTAAATTTGATTTGTATTTGTCATTTCTTCCATCCATCCATCCCTCCCTCCCTCCCTCCCTCCATTCGTAATGTCTAATGTATTGTAATGTAATGTATCCATGTAGCTAGTTGATTAAGCTGCTGCTACTGGGTCAGTATGTTGTGAATTTGAATTT…
0.792321		RI_CHEa0005E12f	472	1	5	aaaac	3	N	52	GGGGATTCAAAGCACACAGA	ACTCAAACTCGGTTTCCCCT	61.046	59.972	256	TTACGGCCGGGGATTCAAAGCACACAGAAAGAAAACAAAACAAAACAAAGAGCAGCTAAGTAGCAACAATGGCAACCACAGCGGCTCTCTCTGGCACCATGGTGAGCACCTCCTTCATCCGTGGGCAGCCGATGACGAGCCTGAGGTTGGCTCCTAACGTGGGTCAGGCCCTTTTTGGGTTGAAGGCCAACCGTGGAGGGCGTGTAGCAATGGCTGCATACAAGGTGAAGCTCATCACACCAGAAGGGGAAACCGAGTTTGAGTGCCCGGATGATGTTTACATTCTTGACGCGGCCGAGGAGGCCGGTTATGACCTGCCATACTCGTGCCGAGCTGGTTCTTGCTCTTCCTGTGCTGGAAAAGTTGTTTCAGGGAGTGTGGATCAGTCAGATCAGAGCT…
0.240238		RI_CHEa0004N08f	524	1	3	aag	4	Y	45	CGGGATCATGAGGTTGACTT	CGCAAATTCTCTTCCAGAGC	59.927	60.096	130	TTACGGCCGGGATCATGAGGTTGACTTTGTGAAGTAATATGGAACTGGTGCTTATACCTACAATAACTGCAACAAGAAGAAGAAGATGACGCTTTACATTGGTCGCGAGTCGTCAAAGCTCTGGAAGAGAATTTGCGCCGAGGTGGTCACCGAAATCAATCTCCTCGCCGCGAATTGGAAATATCTACTTGCCGGTCTTGTTGGTCAGTACATACACGGTCTAGCAGCTCGAGGAGTTCATTATATACATCGTCCAGGGCCAACGCTGCAGGATGTTGGTTTCTTTCTTCTTCCGGAGCTTGGGGAAGAGAGAGCCTACATCAGTGAAACCTTGTTTACCTTCATCTTTGCATCCTTTGTCTTGTGGACTTTTCATCCTTTCATTTTCAAGAGCAAAAA…
0.852474		RI_CHEa0004B18f	478	1	3	ttg	4	Y	48	TGCTACAGGGTTTACTGCCA	CATCCGTCTTAATGCCACCT	59.342	59.955	167	TTACGGCCGGGCAAGGGAACAGTTGCTACAGGGTTTACTGCCAATTCAAATGGAGAGGTCAAGGAGGTGCACCTAAAGGATGGCACCGTGCTTGAAGCTGACATTGTTGTTGTTGGTGTTGGGGGAAGGCCCCTTGTATCCTTGTTCAAGGGACAAGTTGAAGAGGAGAAAGGTGGCATTAAGACGGATGCGTTCTTTAAAACAAGTGTTCCTGATGTATATGCTGTGGGTGATGTCGCCACTTTCCCTTTGAAGCTGTACAATGAAAACAGAAGAGTTGAGCATGTTGACCATGCACGCAAATCTGCTGAGCAGGCTGTAAAGGCCATCAAGGCATGCGAGGAGGGAAAGACAGTTGAGGTCTATGACTACCTTCCATACTTCTATTCGCGCTCGTTT…
0.689901		RI_CHEa0002L16f	489	1	4	tgtt	3	N	41	TCAATGCTTCCTTTTCTGGG	AACGGAAGTGAATTAGGGGA	60.184	58.503	256	TTACGGCCGGGGTTGTGTTCGATGAGGACGGAATTCCCGGCGGTGTTGATGCCGGGAAAATCTCCATGAGCGAGGAGGACCTCCTCAATGCCCCAGGGGAGACTTACTCCGTCACCTTGACTGAAAAGGGTACATATTCTTTCTACTGCTCTCCCCACCAGGGAGCTGGTATGTCCGGCAAGGTCACCGTTAACTAAATTCTGTTCAGTTCTCTGTTAATTCTAAGATCAATGCTTCCTTTTCTGGGTACTAGAGCTTATAATAGCCGAGCCAGTATATTGACAATTTGTGAGGTGAATTGTTAAATTAAATATTACCATTGTGTTTGTCTGTTTGTTTGTTCATCTTCTTAATTAATTTAGTGTACTTAGCTTGGTTTGATTTTTGTTGTTTAAAGTA…
0.297774		RI_CHEa0001H16f	322	1	3	tgt	4	Y	38	GGGAAGAAGTGAGATGTGCC	TGTTCATGAAGCAACTACCCA	59.661	59.184	261	TTACGGCCGGGGAAGAAGTGAGATGTGCCTGTCAAGTCAGTGCTACCCATAGCTAGGCTAGTTTTGTTTAATGCTGTTTCCATTTCAATATTTTTGTGTTATTCTGGAAGTTTTGTGGACATATTAAATCGTGCGTCGCAGTCCTCTATATCTTTCAGCACCTAGATAACTTTCTGGGTGCTTGGTGGGGCTTGTGTTGTTGTTGTCTTGTTTTAATTTCGTGTTTTTCAGTTATACATTGAGATGAGTTGGGTAGTTGCTTCATGAACAATGTTAATGTGTCACTTTTATATCTTTCAGTTTAAAATCTCGTGTTTTGTTA
0.650337		RI_CHEa0005K13f	509	2	4	atcc	3	N	40	CAGGAAAAGCCAATCCAAGA	TTCCCTCCCTCCCCTACTAA	60.184	59.89	256	TTACGGCCGGGGGAGCGGTGCTGATCATAGTTGGACTGTACTTGGTGTTGTGGGGTAAAAGCGAAGAAAGGAAGTTTGCTCAAGCCAGCCTAAGAGTTCCAATTCAGTCCACTCCGAGTGATAATGTGCACTCAAACAACAGGAAAAGCCAATCCAAGACGTCCCTCACTCAACCACTCATTCCTCCATCCACCGAAAATGTCTGATCCATCCATCCAAGTCGTTCTTATGACTTTTAATTAACGACAGCTTTGTCCTTCAAGAAGAGGAGGAAAGTACTAGTACTATCGTAGCAGCTTATATATGATCAGAAAGCTTGTGTGTGTAATGAAGGTGTTCTTTCTTTTTTGTTTTCACTTTTATTCAATCACTTTCTTAGTAGGGGAGGGAGGGAAAAAT…
0.237753		RI_CHEa0002G20f	505	2	4	tgca	3	N	42	CGGTTGTTATGCTGCAAATG	CAAAGAAATGGGTGGAAGGA	60.133	59.903	255	TTACGGCCGGGGGAGCACACAAGCGGATTACTGTTATTACTCAGGGGGCAGATCCCGTAGTTGTTGCTGAGGATGGGAAAGTGAAGAAGTTCCCAGTGATACTTTTGCCCAAAGAAAAGCTTGTTGATACCAATGGAGCAGGGGATGCGTTTGTCGGAGGCTTTCTATCTCAGTTAGTTCAAGAGAAACCCATTGAAGTCTGCGTGAAAGCCGGTTGTTATGCTGCAAATGTGATCATTCAAAGGTCTGGCTGCAGCTACCCAGAGAAGCCTGATTTTAACTGAGCCATGATTTCTTTTGTTCTCTACTTCCTATGCTTTATTTGAAATTTTGATTGTTGAGAAGTATTTTGCTATTATTCTGTCTATTTGCTTATCAAGTATTGGTCATTTAGTGCAT…
0.0104799		RI_CHEa0001C22f	508	1	3	aag	5	Y	52	TTCAATAAATCTCGGCCGTC	TTCGGATTCGGATTCTTGTC	60.038	60.014	131	TTACGGCCGGGGTAGTGACCAGACGATGATGAATTCCTGTTATGGCTACCCAATGGGGTTGGGATTTGGCGGGAATTTCGAATTCGGGTTCGGATATAGAAGGGGAGGAGTGAGACCGTTGAGGCAAGTCGACGATGGTATGAATTGGTGGAGTTTCCCCACTGTGGATGTTCTTGAAATCTCGCCCAGATTCAATAAATCTCGGCCGTCCGTTCCGTCACCGCCCTCGGCCGGGAAAAAGAAGAAGAAGAAGATGGAGAGACTAGCGGTCGTGGAATCCAAACTCGCGGAATTGCCGAAGGACAAGAATCCGAATCCGAATCCGAATCCGGAGGCGGATTCTGGGCTGATGCTGAAGCTGGACTACGACGACGTTTTGAATGCTTGGTCCGATAAAGC…
0.0685922		RI_CHEa0003C04f	546	1	3	aag	5	Y	40	CCTGCTGCTTCTGTGATTGA	TTCCAGCATCTGCTTTGTTG	60.136	59.988	241	GTGTGTTGCTCATTCACCATTCAATATTTGTTTCTGCGAATTAGTATTGCTTAACAAGTTGTGAAGCTCTCCAAAAGTTTCGACTTTATTTTGATCGATAAGATGGGCAAAAAGAGTAAACCAAAGACTCCTAGAGAGGTTGAAGAAAATACAGTTGTAGAAAAGAGTGTTGTGGAAGAAGGAAAGCCTTCATCTTGTGCAAAAAAGCCTGCTGCTTCTGTGATTGATGAAATATTCGCAGGGAAAAAGAGGAAGAAAACCGAAGCTGAGAAGGCTGAAAAGCAAAATGAAGAACCCAACAAGCCAAAGAGAAAGAAGAAGAAGAAGGATTTAGGCTTTGAAGATGGTGCATTTGTGGATCAGACTTCTCGGTCGAAGAAGAGAACAAACGATGGCCTT…
0.0439421		RI_CHEa0005P17f	601	1	4	aaga	3	Y	51	GGGGGCTGAAGAAGAAAGAA	TTCATGCATTGCACTCTTCC	60.683	59.805	237	TTACGGCCGGGGGCTGAAGAAGAAAGAAGAGGGCTAGAGCTAGCTGAAGAAGAAAGAAAGAAAGCAGTCATGGCTTCATCCATGTTCTCATCGGCTGCTGTGGCCACCACCGCCTCCCCGGCACAAGCCAGCATGGTTGCACCATTTACCGGCCTCAAGTCTGCCGCAGCTTTCCCAGTCACCAGAAAGACAAACAGTGACATTACCTCACTCCCAAGCAATGGCGGAAGAGTGCAATGCATGAAGGTGTGGCCTCCACTTGGACTGAAGAAGTTCGAGACTCTGTCCTACCTTCCACCCCTTTCTCCCGAATCCTTGGCCAAGGAAGTAGATTACCTTCTTCGCAACAAATGGGTTCCCTGCTTGGAATTTGAGTTGGAGCATGGATTTGTGTACCGT…
0.189499		RI_CHEa0004F16f	442	1	2	ct	5	N	45	TGGGAAGTCTGATGATGCTG	GGTTCCCACGTGACGATATT	59.787	59.676	222	TTACGGCCGGGTGAGATTTCGGCAAAAGAAATGAACCATCGCATTTCAGAGATCTCCAAGGTTGAATCTTCCTGTGCTGCTGATGCGTTGCGATTGGGGTTGCACAAGGTGGTGAGAGTCTCTCCTAAGACTAATTCTTCAGCTCCTGTGGTGGTTTGTGGGGCTTTCAGAGCAATCTTTGGTGCTATTGCTTTAGATGTTGGGAAGTCTGATGATGCTGGAAGCATTTTCTGGGTTGTTCATGGTGGTGAAGTAGGAGGAGTCATGGCAATGTAAGTGCAGCTCTCTCTCTCGCTCGGCTGCTAGAAGATATTATGCCCATATCACTAGTTTCTACCTGTGCGATTTAGTTTAGTAGCAGAAACAGTATGTGTTTGTGCTGTTTGTTCATATTTGTTT…
0.633858		RI_CHEa0005J23f	412	1	3	ctg	5	Y	44	TTGCAGAATGCTGCTTCAGT	AATCAATCCTGTCAAAGCCG	59.746	60.074	224	TTACGGCCGGGGACAGACACATTCGAGAACTTGGTGGATGCTGGTGTTATCGACCCAGCAAAGGTTACAAGATGTGCTTTGCAGAATGCTGCTTCAGTCGCCGGAATGGTCTTAACCACTCAGGCTATTGTGGTGGAGAAGGCCAAGCCCAAGTCACCTGCTGCTGCTGCTGCACAAGGACTTGCCATCTAATATGTAGTTTTTTTAGGTAACCCGAATTTTGGTAGAGAGGTCTGTTCAGTGCATTTCGGTTAAAGATGTTCGATAAAACTTCCTTTCGTACGGCTTTGACAGGATTGATTGTTTCTACATAAAATTAAGCTGGAAGTGTTGTAATATCAGGTGATTTTGGAGCATTTGGTTTGTTCGACTCCCTGATAACTTCATCTCGTTAATACC…
0.0207712		RI_CHEa0003L15f	276	1	3	gct	4	Y	47	GAAGCTCTGAAGCGCTCAAT	ATCACTCTGCATCAGGGTCC	59.866	60.08	151	TTACGGCCGGGGATGCGAGTCCGTGAAAAACAAAAGGAAGAAGAAGTAGAAGCTCTGAAGCGCTCAATGCAGAGCTGACTGGCGCAAGCAATGAAAGAGCAAGCTCAACTCCGGGAAGAGATGGCTTACCAGTACAAGGTTGGAAACTCTGAGGCTGCTGCTGCTATTCAGAGAAGGTTGGACCCTGATGCAGAGTGATGCTGCTATATGAAATTGGGTTGCTGTAATTTAGGAGTGTTTCTACTTGCAAAAGAAGTCCATAGAAAACCCCTTGTA
0.76165		RI_CHEa0001N23f	674	3	4	tcca	3	N	51	TGAAGGAGCTCGAGGAGTGT	AGGGAGGGAGGGAGGG	60.135	59.92	175	TTACGGCCGGGGAGTTCACCGCTGAAGAAGAAAGAAGAGGGCTAGAGCTAGCTGAAGAAGAAAGAAAGAAAGCAGTCATGGCTTCATCCATGTTCTCATCGGCTGCTGTGGCCACCACCGCCTCCCCGGCACAAGCCAGCATGGTTGCACCATTTACCGGCCTCAAGTCTGCCGCAGCTTTCCCAGTCACCAGAAAGACAAACAGTGACATTACCTCACTCCCAAGCAATGGCGGAAGAGTGCAATGCATGAAGGTGTGGCCTCCACTTGGACTGAAGAAGTTCGAGACTCTGTCCTACCTTCCACCCCTTTCTCCCGAGTCCTTGGCCAAGGAAGTAGATTACCTTCTTCGCAACAAATGGGTTCCCTGCTTGGAATTTGAGTTGGAGCATGGATTTG…
0.0134797		RI_CHEa0001F05f	516	1	2	gt	5	N	41	TGGCTCTTGTTACCATGCTG	TCCATTCTCTTGGATCACACT	59.864	57.145	145	TTACGGCCGGGGAAGCAAAGGGGTGGCCTGAGAAAGTGAAGAGTGACCTCCATGCTGAACATGAACTCACACGCACTCGTCGCCACGAATATGGGTGTGACGGGTGTAGGGAGTCCGGAAGTGGTTGGTCTTTTTACTGCAAGGAGTGTGACTTTGATCTTCACCCAAAATGCGCTTTGAAGAACAATGAAGCAACAAAGGATGATCCTGAGGCTAACAAGGCAAAGGAGGGATATGTTTGTGATGGTGATGTGTGCCGTAAAGCTTGAGACAGCATCTAAATTTATTTACTATGCATCTGGCTCTTGTTACCATGCTGTTTACTCTTTGTAGTTTGTACTGAGGTGTGTGTGTTGTGTGCTATGCTAATTTACCTAATGAGTAGTTATTGCCAAAAAA…
0.482424		RI_CHEa0005H11f	464	1	2	ag	17	N	44	TACGGCCGGGGGAATA	GATGCCTAGACGACACCGAT	60.795	60.104	112	TTACGGCCGGGGGAATAGAGAGAGAGAGAGAGAGAGAGAGAGAGAGAGAGAAGCAAAGGCTTTAGAGAAAAGTATGAGCGGAGGCGGCATGGAATCGGTGTCGTCTAGGCATCAACAGAATGGTCAGCACAGCAGCGAGCGATGTGGGTATTTTCAGATGCCTCTGCACTATCCCAGGTACACGAAATCGGACTACGAGACCATGCCGGAGTGGAGGCTTGACTGTTTGCTTAAAGAGTATGGGCTGCCGATCACCGGAGACGTTGAGCAGAAGAGGAAGTTTGCTATGGGAGCCTTCTTGTGGTCTTATTAGACTTAATTATTTCTTAATTGCATCGATCTATGAGAGTTATATAATGCTAATTATCTATGCTAGTTTTTTTTTTTCCTTGGTATGTA…
0.400755		RI_CHEa0002D21f	480	1	2	ct	7	N	38	CCGGGGAATCAACAAATATC	TGACCAGAGAGACGATGTGG	59.091	59.82	256	TTACGGCCGGGGAATCAACAAATATCTCTTAAACGCTTCTCTGCTCTCTCTCTCTCTTCGTGTTTCAGTTTGGGCCAGTTTGCTGTGCCTCACATGCCAATCCTTAATCTCTTCGAATCTCAAAGTTTGTTGATCTGGGTACCCAATATTTCTTCTCCTCCAGATCATAGTTTTTAATGGTAAAAATCTTTCATTTTCTTTTATAGCTCTAACTGTACAAATCTACTGACTGAGAGGAAAACCCACATCGTCTCTCTGGTCATTTCTGAGTCTACTATGACTACTTTAACGGATTCAAAGTGTTGGGTTTCTTGTTGAAGATGCAACAAACACTTTTTTTTTTCATATAAGAAACCTGTTATTGCATGAACTTTTCTTCTGTGGAATTTTGAGATTATG…
0.651915		RI_CHEa0005A05f	417	1	3	ctc	4	Y	49	TCGTGGAGTTAGCAGTGGTG	GGTCGATCCGTGATGAAGTT	59.897	59.934	276	TTACGGCCGGGGACACACAGATTTTGCTGTATCAGTAGCTGAGGTTACAGTCTTTTATACTCTCTGCTCGGAGCTTTCCCTTCAAATCTGATCCAACCACCAGAGTTATTGAAGAATATGGGTCGTGGAGTTAGCAGTGGTGGGGGACAGAGTTCCTTGGACTATCTTTTTGGGAGTGGAGAGGCTCCAAAGCCACGCACAAACAATGTCCAAGCTGCCCCAAAGGAAGTGCTCGCTGTGAGCGAGCCTACTCCCAAACCTACTGCTTCTCCTCCTCCTCCCAAACCTGAACCAGTTGATATCACCAAGCAGATTCCTGCTGGTATCCATAGTACTTCTACAAACAACTACCTGCGTGCAGATGGCCAAAACACTGGAAACTTCATCACGGATCGACCT…
0.130736		RI_CHEa0003B14f	493	2	3	cac	4	Y	50	TGATTCCACATTGCCAAGAA	AAGGCGGGTTCTTTCTGATT	60.049	60.074	214	TTACGGCCGGGGGACAATTGAAGGAATATGGCCACCAACAGCAGAGAAGCAAGGAGGAGGAAGATCATGGAGCGAGGGTCCGACCGGTTAGCGCTAATCACGGGTCGGATCCAAACCCTACCATCCTCTTCTTCATCATCCGGCCCACAAGGTCACCATGAAGATACACCAAACCCATCTTCTCCGCCGCCAAATTCCGATGTTCAGGAGGATCCACATCCCCATCTCTCGGAGCAAATCGCCGAATTACCTTCTGATATTGATGAAAAGGAGTCTGATTCCACATTGCCAAGAAGCCAATTTGACACAAACACTGAAGCCTTGAGGGACATTGATTCACAAGTCCAACAACTTCTCTCGTCATTAACGGTTCAAAATGCACCACCACCACCATCATCA…
0.57568		RI_CHEa0004N16f	421	1	3	aag	5	N	51	CGGGGGACGACCACA	GCTTGGTCGCACTAGTCTCC	61.159	60.02	275	TTACGGCCGGGGGACGACCACAAAGAAGAAGAAGAAGAACACACAGACGCCGAGACGCGGTCATTTCTTCCACGGCCAAACGCCGCCGTTAGCAATCAGTAGCCATGAAGGTGCGATCATCGGTGAAGAAGATGTGTGAGTTTTGTAAGACAATTAAACGCCGGGGACGTGTTTATGTGTATTGCACAGCCAATCCCAAGCATAAGCAGAGACAGGGCATGTCTACATTTGCATATCAAGGCACTGATGCTTCCATGTCGGCGGAGACTAGTGCGACCAAGCAGGAGTACAACTTTGGTCAGAGCTCTCATGCAGGTCTAGCATCTCTAATTCCCAGAAAGAATGAGCCGTCAATGGCCTCTACGACACTCGGATGGAGGGTGGGCTCGGCATCCCTGC…
0.379958		RI_CHEa0002O02f	592	1	3	tct	5	Y	45	AAAAATGGCCAGTCGTTCTG	CGAATGCCTGTGTATTGGTG	60.11	59.988	262	TTACGGCCGGGGACTGAATCAGTGAGAAAAAATGGCCAGTCGTTCTGTGACTCTCTTCTTCTTCTTCTTGAGCTTGCTATTCTTCTCTGCAATCTCTGAAGCTTCGAAGTGCTCGAGTAAAGAATTTCCTCTTATAAGGAATATCAGTGAGCTTCCACAGAGTAACTATGGGAGGGGAGGTTTGGTACATACTACTGTTGCAGGGTCACTTTTGCATGGGTTGAAAGAGGTTGAGGTTTGGCTGCAAACATTTTCTCCAGGATCAGGCACACCAATACACAGGCATTCGTGCGAAGAAGTGTTTGTTGTCCTAAAGGGTAGTGGAACTGTGTACCTTGCGCCAAGCTCACACGAGAAGTACCCCGGAAAGCCACAAGAATTCTTTATCTTTGCAAATAG…
0.478992		RI_CHEa0002N23f	521	1	2	tg	5	Y	46	TGCTTCTCAACATGACTCGG	TGTGATGCTCCTTTCAGTGG	59.984	59.831	263	TTACGGCCGGGGAATGGAGAAACTTACCCGCCTCCACTTCTATTTCCATGACATCCAGCGTGGCCAGAATCCGACTGCAATAAGAATTGTTGGGCCACCAAACAAGTCGGTTGGTAGTTTCGGAACTAGTTTCATGATAGACGATCCACTGACTGAAGAGCCAGAGGCTAGTTCAAAGCTTGTAGGAAGAGCTCAGGGCATTTATGCTTTTGCTTCTCAACATGACTCGGGCTTGCTCATGGTCCTGAATTTTGCTTTCATAGAGGGTATGTACAATGGCAGTACTCTTAGCATTCTTGGGAGGAATCCTTTTATGGATACTATAAGAGAGATGCCTATCGTCGGAGGCAGTGGGGTTTTCCGGTATGCACGGGGTTATGCATTGGCAAAGACGTTTTC…
0.926744		RI_CHEa0003J01f	381	2	3	tgt	7	N	43	TATTGAAAAGATTGCGCGTG	CACAGGACTGCCAATCTAGC	59.842	58.47	232	TTACGGCCGGGGATTGAGTGGCCTGTAGATGAATGGTAACAATAATGGTGGCGGTGCCGCCCCGAGTGGAAGTACTCCGCCACGAGTTCAAAGGGGACCTGTGCCAAAGAGAGGATCTGTTATTGAAAAGATTGCGCGTGAGCTAGTTCAAGGAACGCGTGAGCTCGTTCAAGGAGGGGGAAAACCCTTCTCCAGCTCTGCTAATTTTCATCATGATGAAGCAATCAATTAAGCTATATATGCTTAATTAATTAGTCTGCATATCTATGTTGTTGTTGTTGTTGTTGTAGTTGTTGTTGTTGTTGTTGTTGTTGTGTAAATATCTGTTTGAAGCTAGATTGGCAGTCCTGTGTGTATTACTACTTGAAATAAATTGTGTAG
0.775343		RI_CHEa0001O08f	677	1	3	aga	4	Y	50	AAGGGAGGGATCTCAAGGAA	CGAGCTCTTCAATCTCCACC	60.008	59.95	154	TTACGGCCGGGGAAGTACAAATGGACGACGGAGATCAAAGAGGGGAAGCATAAGAAGAAGGATAAGGAAGAGACTGAGAAGAAGTACAAATGGACGGCTGAGATTGGAGGCAAGGGAGGGATCTCAAGGAAGTACACGTTCACAGCATCGACTGGCGATGCAGAGGATCACTGCAGCGACAAGAAGGAGAAGGAGAAGAAGAAGAAGCATCATAAGGGCAAGAAGGAAGAGAGCGGCACTCGTGTGGTGGAGATTGAAGAGCTCGTAGCTGATCATGGGGCTGTAGTTCTAAGACAGGCTTTTGCAAAGAGAACTGGAGGTAATAGAAATGCCAAGGGAAAGAACAAGGAACTGTCCCCACAGGATGCAGCAATGATGATTCAATTGAATTTCAGAGCT…
0.451847		RI_CHEa0003D22f	351	1	2	tc	6	Y	49	TGGGGTTTTAGGGTTTCTGA	TGCGGCTTTTCTTTTCACTT	59.401	59.996	279	TTACGGCCGGGGACTTTGGGGTTTTAGGGTTTCTGAGAGACCGAAGCACTCTTTCTTTCTCTCTCTCTCTTCCAATCTGCTAACCAAGCCATGACTGCTCAGACCCAGGAAGAGCTCCTCGCGGCCCATCTCGAACAGCAAACCATTGATCCCGATCAGCCTACAGTTGAAGAGGAAGATGACGACGATGATGATGAAGACGATGATGACGACAAGGATGATGATGAAGTCGAGGGACAAGATGGGGAAGCAAGTGGTAGGTCAAAGCAAAGTAGAAGTGAAAAGAAAAGCCGCAAAGCAATGCTGAAGCTAGGAATGAAACCTATTCCAGGAGTTAGCCGGGTCACAGTC
0.84602		RI_CHEa0003I16f	305	1	2	ta	6	Y	33	TAGTACTACGACCGGCCCTG	AAGGGCATGTACCCCTTTTC	60.147	60.187	230	ATCTGTTGCGCATATATGCAGTAGTACTACGACCGGCCCTGAATCATGTTTGTTGATCAGTTTATTCAGTTATATTGGATAATTTGGGGATCTATATATATATATCAATAAAATTAGTAATTTTATGTCAATCAATTAGTTTAATTACCAAGTTGTTCTGTTACCAACCTGATGACAGGTTGTGCTTGATGTATTTGTGTCACGTACGACTTAGCTAGCTCATATAAATGGGAAAAGGGGTACATGCCCTTTCTTTTAAAATTGTGTAGTGATTGAAATATTATTTGCTGCTACATTTTGTGATA
0.116777		RI_CHEa0004C09f	430	3	3	cag	4	Y	44	GGACAAGAGCAAGGATGGTC	GCCGGAAAGCATACAGAAAA	59.661	60.209	242	TTACGGCCGGGGAAAGAGGAGGAGTACCACAAGAGCAGCAAGGACGACGACCACAAAAAACACAAGGACGACGACGACCACAAGAGCAAGAGCAAGAGCGACGGCGACCATAAGGACAAGGACAAAAAGAAGAAGAAGAAGAACAAGGACAAGAGCAAGGATGGTCACAGCAGCAGCAGCGACAGCGATTAACTACTCTCACCCACCTTATCCATCAATAACTACTCTCAGAGTCTCTGGTGTTTGGGGCTTCTCGAGAACATGCTGAAGTTCTGTTTATTGTCGTCAAAATTTAAGTTTCAAGAAAAGAAAATGTCTCTTTTCATGTTCCAAAAAAAGAGCAAAAGAACAATAATCGAGCTTATATATTTTCTGTATGCTTTCCGGCCACGGCCCAAC…
0.813035		RI_CHEa0004E18f	382	1	3	cag	4	Y	49	CACTGCCAAACACCAAAATG	ACCCCTAACAGGCTCAAGGT	60.004	59.994	181	TTACGGCCGGGGGTACGCGGTTGCAGAACACAATGAGGAGATCAAGCTACGACTACACTGCCAAACACCAAAATGGTTCAGACTACTATTCTCATGTTAATAGGATGGCTAGAGCACCTAGTGTTCTCACTGAGGTCCCTCACAACGGCGCCCTATTCAACAACAACCAGGTGATGATGCCTGGTCATTATGATCAGTACCAGCAGCAGCAGCACAACCTTGAGCCTGTTAGGGGTGTTGTTGAAGTGACCGAAAGAGTCACAGAATGCGACAAGAATGGGAACTGCGTGGTTACGGAAGAAACCATTGATGTCCAATCTGATGGCTACATCCAGCAGAAGCACAAGGGGTTTGAGTTGTGCAAGTGGAGGACCTACAAAGC
0.698904		RI_CHEa0003L07f	235	2	2	gt	5	N	36	TGGTGTGTGTGTTTGTGTGC	TCAATAAAGCCTCGACTCCAA	60.096	59.831	149	TTACGGCCGGGGATTGGTGTGTGTGTTTGTGTGCCTTTTCGATGTTGAAACTCGAAAGTATGTTTGTTATCTCTCTGTGAAGACGAGCACTCAAACTATGTTAGGTGTGTGTGTAGGCGGTTCTTAAGACTAAGTTATAAACTTGGAGTCGAGGCTTTATTGAGTTTGTTATGTTAATGACAATTATTAATAGTAAACATCTGTGTTTAATGTAAGATTTTATTTTTGTTATTCC
0.847462		RI_CHEa0004H10f	458	1	4	gatg	3	N	42	ACAAGCTGATGCTGATGCAC	GCTTTGGATTTGGCAATGAC	60.024	60.457	150	TTACGGCCGGGAGCGGGGAGAGCATGAAGAACTCATTTAGATCCCTTGCTATTCCAAAACCAAACATATCTATTGGTATTCGTAGGCTCTGCAAGGGTTTCAAGACTTTTTCTCAATTATTTGTGTACAAGGATGAAATGGAAGAAATGGATATGGAAATAGGGTGTCCTACAGATGTGAAGCATGTGACACACATAGGTTTGGATGGTTCTGCTTCTGCTGCAACTACTGACCCAATTAAGGGTGCATGGGATGGTGATCTCATATCTCCTGTTTCTTGGAGGCAATTTGAGCTCTCCAGGCCTTCACAAGCTGATGCTGATGCACTTCCTGCTATGAATGTCAGTGGCTCCACTTGTTGAGGATTTGTCGAAAGATTTTAGTGGATCGATTGATTGA…
0.971839		RI_CHEa0001H08f	518	1	3	gaa	4	Y	42	CAAGAGAATCCCAGGACCAG	CAGCATCCATTTCCTTGCTT	59.649	60.214	162	TTACGGCCGGGGAAGAAGGAAAATGCCCTCGGGGAGAGCAAAAGTGCTAAAAAGAAGAAAAAGAAGGATAAGTCATCAAAGGAGTCAAGAGAATCCCAGGACCAGCCTGATGGCACTGGAATTGCAGCTGCAGAAGAAACCACTGAAACTGAGAAGGCAGAAGATACCTCAACTGGTGATGTTAAAGAGCGACTAAAGAAAGTGGCATCTATGAAGAAGAAGAAATCAAGCAAGGAAATGGATGCTGCAGCCCGAGCTGCCGCGAGTGAAGCTGCTGCCAGGAATGCTAGGCTAGCTTCAGCAAAGAAAAAAGAGAAGAATCACTACAATCAACAGCCGGTGCGATAAGCCAGCTATACTGTTAGGTTTTGTTTCCTTTTTCACCTTTTCTTCTATATG…
0.557192		RI_CHEa0001G21f	226	1	4	tttc	3	Y	34	GGGGGTGTTTGTAGTGGAGA	CCTCTCAAGCTTTCAAGCCA	59.82	60.647	207	TTACGGCCGGGGGGTGTTTGTAGTGGAGAGTGATTGGGATGTTTTTTTTCGCCCTTATTTCCTTTTTGTTCTATATTTGACGGTCTTTTTTCTTTCTTTCTTGGGAACATTAATATTAATAGTTTTATTGTATCTGAAATTTTATGGTAGTGTCAGTTTGTGGTCGTAAACTGCTATGGAAATTATATTTAAATACTGGCTTGAAAGCTTGAGAGGAATTTTGCTA
0.402899		RI_CHEa0001N23f	674	3	4	aaga	3	Y	51	GGAGTTCACCGCTGAAGAAG	TTCATGCATTGCACTCTTCC	59.989	59.805	243	TTACGGCCGGGGAGTTCACCGCTGAAGAAGAAAGAAGAGGGCTAGAGCTAGCTGAAGAAGAAAGAAAGAAAGCAGTCATGGCTTCATCCATGTTCTCATCGGCTGCTGTGGCCACCACCGCCTCCCCGGCACAAGCCAGCATGGTTGCACCATTTACCGGCCTCAAGTCTGCCGCAGCTTTCCCAGTCACCAGAAAGACAAACAGTGACATTACCTCACTCCCAAGCAATGGCGGAAGAGTGCAATGCATGAAGGTGTGGCCTCCACTTGGACTGAAGAAGTTCGAGACTCTGTCCTACCTTCCACCCCTTTCTCCCGAGTCCTTGGCCAAGGAAGTAGATTACCTTCTTCGCAACAAATGGGTTCCCTGCTTGGAATTTGAGTTGGAGCATGGATTTG…
0.813456		RI_CHEa0005E10f	559	1	4	agca	3	N	43	TTACGGCCGGGGGATA	CAGTTGTCGCACTTTCCAGA	60.795	60.025	112	TTACGGCCGGGGGATATAGCAAGCAAGCAAAGCAATTCCATTAATCAAAAACAAAACCCATCTTCAGTTGCTCAATTCCAATTAGCATCATGTCTGGAAAGTGCGACAACTGTGACTGCTCTGACGCTTCCCAATGCGTGAAGAAGGGAAACAGCTTGGTCATTGTTGAGACTGAGAAGAGCTACGACACTGTTGTTATGGATGCACCCGCCGCCGAGAACGACGGCAAATGCAAGTGCGGAACTACCTGCTCTTGCACCGACTGCAAATGCGGTCACTGATCCACTGTTCAATGATCGATGGCTGCCATATAACTATCTAGCTAGTGATAAAGATTGTGGACTCTCTCTCGTGAATAAACTATTTGTGAGAATCAAATAACTGTGTTTATTTGTGATA…
0.948277		RI_CHEa0002E07f	631	3	2	ag	11	Y	49	GCGTGTGTGTGTGTGTGTGT	CCGTTACAAGCAGTTGCAGA	60.177	60.05	205	TTACGGCCGGGGAGTGACACTTGGAGAAGAGAATAGGGCTCGTCTCGTCTCGTCATTGAGGATCGTCTTTCTTTGCTTTTTATGTAATTGCTTTAACTAAAAGCGTATTTTAAGTGAGTTCATAATTGTGTTCCGTTAGTTAAATAATAATTACTTAATTAAGCAGTGCTTAAGAACAGTGCGTGTGTGTGTGTGTGTGTGAAAGAGAGAGAGAGAGAGAGAGAGACGAAGATAAAAAGCTGGGAAAAAGTTGAGAGGAGGTGGAGAAAAGTCATCGAAGAATGAGAGTCTGCGCTGCCACTGAACACAGACTGCTCGGAGCTGCTCAACTTCACCAACGGTCGCGACTTTTACTAACCACTGCTTCTGCAACTGCTTGTAACGGTAATTTAACGGCCA…
0.0724265		RI_CHEa0003N16f	460	1	3	cgc	4	Y	51	CTAGGGCTGGTGCATTCTGT	TTCCCTCCCAGACAAATCAG	60.277	60.042	205	TTACGGCCGGGGAGGCAAAGGCGTTGCTAGGGCTGGTGCATTCTGTGTTGTGAACCAAATCATCCACTCGCCGCCGCCGCCATGTCGAAGAGGAAGGTGAGAGAGCCCAAGGAGGAAAATGTTACTCTGGGACCTGCTGTTCGTGATGGAGAGCATGTTTTTGGTGTCGCTCATATCTTTGCCTCCTTCAATGATACCTTCATTCATGTGACTGATTTGTCTGGGAGGGAAACTCTTGTTCGCATCACTGGTGGCATGAAGGTCAAGGCTGATAGGGATGAATCATCACCATATGCTGCCATGCTTGCAGCACAGGATGTTTCTACTCGGTGCAAGGAGCTTGGAATTACTGCTTTGCATATAAAGCTCCGGGCTACTGGAGGGAACAAGACCAAGACT…
0.407075		RI_CHEa0002M15f	626	1	5	aataa	3	N	40	ACATTTCAAAGGGCCATGAG	TACACTCGGAAACCCACCG	59.933	61.9	188	TTACGGCCGGGGAAACAAATAGATTACATGAGGCTTGTGGTGATAGGGGGTTAGTTGTGCCCTGGTGTGATCAATTAAGGGTGTTGAACCATTCTTCTGTTGGTGGATTTTGGTCACATTGTGGATGGAACTCAGTTAGAGAATGTGTTGTTGCCGGGGTTCCGTTTCCTACCTTTCCTATAATTTTCGACCAAGGCATGAATAGTAAGCTAGTTGTGGAGGATTGGAAGATTGGATGGAGGGTGAAGAGTACTGAGGCAAAAATCAACCAGTTGGTGACTCGTGAGGAAATTGCAGGGTTGGTCAATAAATTTATGGATTTGGAGGATGATGAAGGGAAAGAAATGAGGAGAAGAGCCAGTGAACTTCAAGAGATATGGAAGGGTGCTATTGCAGAAG…
0.113116		RI_CHEa0005E18f	371	1	2	ag	6	N	45	CGGGGGCTTTCTAGAACTTA	GCTCAACAGCAACAACCTCA	58.466	60.032	134	TTACGGCCGGGGGCTTTCTAGAACTTACTACAGGCAACACGAACTAGACAGAGAGAGAGAGGGCTTTTCAAGTTTGGCTGTGCTCTGTTTGAAATTCAGAAGAAATGGAGAACAAAGTGGATGAGGTTGTTGCTGTTGAGCTTCCTGCTCCTCCTGCTTGGAAGAAGAAGCTTTTACCCAAGAAGGGAGTTACACCAAGGAAAAATGAGATAGCATTCATTTCTCCAACTGGGGAGGAGATTAATAATAGAAAACAACTGGAGCAGTACCTAAAATCACATCCTGGTAACCCTGCAATATCGGAATTTGATTGGGGCACTGGAGAAACCCCTAGGAGATCATCCAGGATCAGTGAAAAGGTCAAGACGACT
0.784439		RI_CHEa0004D20f	365	1	3	gct	4	N	46	TTACGGCCGGGGAATATAG	GCCTTGGCTCTAAGCTCCTT	59.759	60.117	241	TTACGGCCGGGGAATATAGGCTGCTGCTGCTGCAAATAGGGTTGGTCTTCTTTCTTCTAGCTCTCGAATTCCGACCAAACCTTCTGCCCTAGATCTCAGCCATGTCGTCCAAGCAAGGTGGAAAAGCAAAGCCTTTGAAGCAACCCAAGGCTGAGAAGAAGGAGTACGACGAGGATGATTTGGCTAAGCTTCAGAAGAAGAAAGATGAGGAAAAGGCAATGAAGGAGCTTAGAGCCAAGGCATCACAGAAGGGGTCCTTTGGAGGTGCTGGCCTCAAGAAGAGTGGAAAGAAATGAGAGGGTTTCAAAATCCAAAGTTCGGATGTGTGATATAATATTATCTGTGTTGAAGTCTTCCAATTTATG
0.797556		RI_CHEa0002N15f	674	3	4	tcca	3	N	50	ACTACGACGGACGGTACTGG	AGGGAGGGAGGGAGGG	60.051	59.92	244	TTACGGCCGGGGAGTTCACCGCTGAAGAAGAAAGAAGAGGGCTAGAGCTAGCTGAAGAAGAAAGAAAGAAAGCAGTCATGGCTTCATCCATGTTCTCATCGGCTGCTGTGGCCACCACCGCCTCCCCGGCACAAGCCAGCATGGTTGCACCATTTACCGGCCTCAAGTCTGCCGCAGCTTTCCCAGTCACCAGAAAGACAAACAGTGACATTACCTCACTCCCAAGCAATGGCGGAAGAGTGCAATGCATGAAGGTGTGGCCTCCACTTGGACTGAAGAAGTTCGAGACTCTGTCCTACCTTCCACCCCTTTCTCCCGAATCCTTGGCCAAGGAAGTAGATTACCTTCTTCGCAACAAATGGGTTCCCTGCTTGGAATTTGAGTTGGAGCATGGATTTG…
0.268341		RI_CHEa0004I13f	248	1	4	gttc	4	Y	40	TTTTGTAAGGTGGAGGCTGG	CCTGAGCAAATTTCTGGACA	60.103	58.847	203	TTACGGCCGGGGATCATTTTGTAAGGTGGAGGCTGGCAGAGGTTCACTGCGCTCATGTGATCATCGGATTCTTCTTGAATAGGTCTAGTAGTTCGTTCGTTCGTTCTCAATTCCCCTTTCATGTACATTCTGCTTACTTGCTTCACTACATCCTCATGTGAAATGTGTAGTGATGATGAAAAAGAGTGATTTTGAATTCTGTCCAGAAATTTGCTCAGGTTATTTTATTCAGTGCCGAAATATTTTTT
0.703241		RI_CHEa0002B03f	585	1	3	tct	10	Y	42	GAGCCTCACTTCCTTGATGC	TTCCTGTGGGCTACTCTGCT	59.957	60.012	212	TTACGGCCGGGTCATTTCAATATGAGGAATGGCATGTTCTCCTTCGCCACTTATGAAGATGATTACCAGAATGAGCCTCACTTCCTTGATGCTTGCTTTCTTTGCAGAAAATCACTTGGAAACAACTCAGACATCTTCATGTACAGGGGGAATACACCATTTTGCAGCAAAGATTGCAGACAAGAGCAAATAGAGTTTGATGAGGCTAAAGAGAGGAGCTTGAAAGTGTCGTCTTCTTCTTCTTCTTCTTCTTCTTCTTCTTCAAGCAGAGTAGCCCACAGGAAATCAGATGCCAACAAGAACTCTACCCCCAACAAAACTGTACGGACAGGCACAGTTGCTGTAGCCTGATTGGTCCTGATCTAAGGATTGATTTTGTAAATTACCTTTTATCATTCC…
0.892813		RI_CHEa0001J20f	588	1	4	ttag	3	N	44	AAACCTGGTGATTCATGGGA	AACCATTGTACCAAGCCAGC	60.173	60	299	TTACGGCCGGGGAGGCTGCATGGATTTTGGCTCTTGCTTATTTCATAGCATACCTGGAGACTGTAGCTATTTCCAACTTCCTCTACTATGAATTCGTGGACCGAGCGTCTATGTACAAAGTTGGGTCCTTGTTTTATGCCATCTACTTCATTGTTAGCTTTCCCATGTTTCTAAGGATTGACGAGAAACCTGGTGATTCATGGGACTTGCCGAGAGCGGCTATTGATGCCCTGGGTGCTGCGATGCTGGTGACGATAATACTAGATCTATGGCGCATCTTTCTGGGTCCTATTGTCCCAATCCCAGAAACAAAACAGTGCATTCAACCAGGGCTACCATGGTTCCCCGGACATGGCATTGAAACTTGACAACTGCTTGTGCAACAAGGGACCTGGATTT…
0.598925		RI_CHEa0002J02f	590	3	3	gac	4	Y	44	ATCCACAAGATCGGAGATGC	GTCGCTCTTGCTCTTGCTCT	60.042	60.043	162	TTACGGCCGGGGGATCACGGATCACACCAAGAAAGAAAAAAGCAGAGAGAAACAATGGCAGGAATCATCCACAAGATCGGAGATGCGCTCCACATCGGAGGAGAAGGCAAAGGCAAAGAGGAGGAGCACCACAAGAAGAAAGAGGAGGAGTACCACAAGAGCAGCAAGGACGACGACCACAAAAAACACAAGGACGACGACGACCACAAGAGCAAGAGCAAGAGCGACGGCGACCATAAGGACAAGGACAAAAAGAAGAAGAAGACGAACAAGGACAAGAGCAAGGATGGTCACAGCAGCAGCAGCGACAGCGATTAACTACTCTCACCCACCTTATCCATCAATAACTACTCTCAGAGTCTCTGGTGTTTGGGGCTTCTCGAGAACATGCCGAAGTTC…
0.235936		RI_CHEa0004C03f	166	1	3	tct	5	Y	43	GGCCAGTCGTTCTGTGACTC	ATGTACCAAACCTCCCCTCC	60.873	60.052	157	GGCCAGTCGTTCTGTGACTCTCTTCTTCTTCTTCTTGAGCTTGCTATTCTTCTCTGCAATCTCTGAAGCTTCTAAGTGCTCGAGTAAAGAATTTCCTCTTATAAGGAATATCAGTGAGCTTCCACAGAGTAACTATGGGAGGGGAGGTTTGGTACATACTACTGTT
0.716652		RI_CHEa0003L07f	235	2	2	gt	5	N	36	TACGGCCGGGGATTG	CCGCCTACACACACACCTAA	59.931	59.634	119	TTACGGCCGGGGATTGGTGTGTGTGTTTGTGTGCCTTTTCGATGTTGAAACTCGAAAGTATGTTTGTTATCTCTCTGTGAAGACGAGCACTCAAACTATGTTAGGTGTGTGTGTAGGCGGTTCTTAAGACTAAGTTATAAACTTGGAGTCGAGGCTTTATTGAGTTTGTTATGTTAATGACAATTATTAATAGTAAACATCTGTGTTTAATGTAAGATTTTATTTTTGTTATTCC
0.807633		RI_CHEa0002M07f	401	1	2	ga	5	Y	49	ATTGTTACCGGAAAGGGTCC	CCCGTCAACATTGCAAACTA	60.053	59.585	152	TTACGGCCGGGGGGCGCAGTTGAGGGATACAGAATTGCTGGAGGCCCACTTGGAGAGGTTGTCGACCCACTTTACCCAGGAGGAAGCTTTGACCCATTGGGTCTTGCTGATGACCCAGAAGCTTTTGCCGAGCTTAAGGTGAAGGAGCTCAAGAATGGTAGGTTGGCCATGTTCTCCATGTTTGGATTCTTTGTTCAGGCCATTGTTACCGGAAAGGGTCCATTGGAGAACCTTGCTGACCACCTTGCTGACCCAGTCAACAACAACGCCTGGTCTTACGCCACCAACTTTGTACCCGGAAAGTGAGAGAGAGAGCCTGGAATTTGTTGTCTATAGTTTGCAATGTTGACGGGTGATGTAAATTTGTTTCAATCAATGGACAACTTAATTTGAACTTTG…
0.585724		RI_CHEa0003H21f	348	1	2	ct	7	Y	49	CCGGGGACATTAGCTGATTA	GTGATCTCAGTGCACCCCTT	59.916	60.12	124	TTACGGCCGGGGACATTAGCTGATTAGCATCTGATTCACACACTTCCAACAACCCAACACCACTCTCTATTCCTCTTCATCTTCCTCTGCTCTCTCTCTCTCTTTTCTTCAAGGGGTGCACTGAGATCACTTTGAACCATGGCGAAGGGCGTTGCTGTTCTTAGCTCCAGTGAGGGTGTTAAAGGAACTATCCACTTCACCCAAGAGGGAGAGGGCCCAACTACTGTGACCGGAAATATTTCTGGCCTCAAGCCTGGGCTTCATGGTTTCCATGTTCATGCTCTTGGGGACACAACAAATGGTTGCATGTCAACTGGGCCACACTTCAATCCTGCTAGCAAAGAGCAT
0.37029		RI_CHEa0004L20f	491	1	3	aag	4	Y	41	TTACGGCCGGGAAGAAC	GGCTCAGTGGAGAAGTCAGG	59.589	59.986	192	TTACGGCCGGGAAGAACAAGAAGAAGAAGAACATCATTCTGTTGGTTCAAATTCTTCCCAAGCAAAAATGAATCTCGGGGTCACACTACTGGCCTCAAGGTTTGCTGCAAACACAAGGAGGGGCGCTCAGAAGATCAAAGATGAGATGCCGAGATTACCAAAACCTGCAGAACCTGACTTCTCCACTGAGCCCGATTATTAGTTGCTTAAAATTACGCCATCGGTTCTATAGCTGTATTGTTTTCTGATATGGTTAAAACTCAAGATTTCCTGACATCAGAATCCTTTCAGTTGGGACGGGGTATTATCAGGTTTCACACTATTCCCCGCTGCTGATTGCAATGCCCATTTTATACCCTCATAATCAGTTTGGTGGAATATTAGTGAAGTTGGACTTGA…
0.450542		RI_CHEa0004M10f	391	3	2	tg	5	N	40	TTAGTCCAATGGCGTTTGTG	CACCAGTTTTCTGCATTGGA	59.585	59.691	192	TTACGGCCGGGGAAGCACACTGTGACTAGTCCTTTGGTTGTGACAATGCAACAACCGCTAGTTTAGTCCAATGGCGTTTGTGTTGATGTGTGTGTGAGAGAGACAGAAAGAAGGATTTAGGGTTTTGGGTTTTAGGAATTTTGCAACTACTCTCCTTTAGTCCTTGTTACAGAAGCTTCATAAGTTATGGTCTCTCTCTCTCTATGTATGTATGAGAGTGTATTTTCAAAGTTTTCCAATGCAGAAAACTGGTGGGGTGGGGTTGGTTTTGTAATGCACAGTCAGGGTGGGCATATAAGTATCTGTGTTGTTGTAGTACCTTGTAAGATTAAGACATGAAAAAGATGGTTTTTTCTGTGTAATCTATACTTGTTATTGTTCTCTTTCTTGA
0.683343		RI_CHEa0002E18f	584	1	4	aaga	3	Y	52	CAGTTCACCGCTGAAGAAGA	GGAAGGTGGACAGAGTCTCG	59.161	59.835	292	TTACGGCCGGGGCAGTTCACCGCTGAAGAAGAAAGAAGAGGGCTAGAGCTAGCTGAAGAAGAAAGAAAGAAAGCAGTCATGGCTTCATCCATGTTCTCATCGGCTGCTGTGGCCACCACCGCCTCCCCGGCACAAGCCAGCATGGTTGCACCATTTACCGGCCTCAAGTCTGCCGCAGCTTTCCCAGTCACCAGAAAGACAAACAGTGACATTACCTCACTCCCAAGCAATGGCGGAAGAGTGCAATGCATGAAGGTGTGGCCTCCACTTGGACTGAAGAAGTTCGAGACTCTGTCCACCTTCCACCCCTTTCTCCCGAGTCCTTGGCCAAGGAAGTAGATTACCTTCTTCGCAACAAATGGGTTCCCTGCTTGGAATTTGAGTTGGAGCATGGATTTG…
0.746112		RI_CHEa0002P11f	608	2	3	tgc	4	N	46	GGAAAACGGCGTAGTTCATAA	CCAAAAGAAGCCCAATCAAA	59.133	60.046	205	TTACGGCCGGGGACCGGAAAACGGCGTAGTTCATAAACTCAAAAAAACCGAGTGCTGCTGCTGCTTCTTCTTCTTCAAGGCTCCATTTTTCTCTGCGCCAGAAATCACTGAAACTCTCAGACCCAGAAAAATAAAAAATAAAAAAATTAGTTTAGGAAAATGGAGTCGAGGCAGAGGGGTTGGAGCACAAAAGGCCTAATTTTGATTGGGCTTCTTTTGGTCAGCTTTGTAGGGCGAATCGCATCGCTGTCGGTGACGGTGAACGACATCGAATGCGTGTACGAGTATGTGCTATATGAAGGCGACACCGTTTCGGGGAATTTCGTGGTGGTCGACCATGACATCTTCTGGGCCACCGATCATCCGGGTCTCGATTTAATCGTGACGTCTCCTGGGGGT…
0.876019		RI_CHEa0004F12f	352	1	4	ttaa	3	N	39	ACAGTTGAAGCCAATCCCAG	ACTGATACCCGGCCACAATA	60.111	60.214	187	TTACGGCCGGGGTATTCGATGACTACATGAAGCTCTATGCAGGCCTCAAGTTCCAGGCCGAGGAGCCCAGATTTGAAGCCATGAAAACAGTTGAAGCCAATCCCAGTTTGGCTCCAATTGCCACAGCTTAATTAAAAGCATGTCGTCTCGATCTACTTTACTAGAAGACAAGAGTGGTTTGCTTAATTAATTAAGTTAATGGGTGTGATCGACAGAGTTTTTTCTTTGAAGTAGATATTTCAAGGTTTATTACTATTGTGGCCGGGTATCAGTTTTTTGGTTGTAGAGAATGATTATTACCAAGGTGATTATTCTGTAGTTATATATAATATGACATGAGAAGTTGCTATTA
0.934813		RI_CHEa0005C10f	204	1	2	ga	5	Y	46	GCTGACCCAGTCAACAACAA	CCCGACAACATTGCAAACTA	59.726	59.585	107	TTACGGCCGGGCGGAAAGGTCCATTGGAGAACCTTGCTGACCACCTTGCTGACCCAGTCAACAACAACGCCTGGTCATACGCCACCAACTTTGTCCCCGGAAAGTGAGAGAGAGAACCTGGAATTTGTTGTCTTTAGTTTGCAATGTTGTCGGGTGATGTAAATTTGTTTCAATCAATGGACAACTTAATTTGAACTTTGTGTG
0.752715		RI_CHEa0001K19f	387	1	4	ctag	4	N	42	GCAATCCAGAATTTGGGAGA	GGAAATCAGGGCATCATCAG	60.014	60.426	207	TTACGGCCGGGCCTCCAACTTCCAGAAACGGGCAATCCAGAATTTGGGAGATGATATAAAGGTGGTATTGTGGACTAAAGCTTCTTCTAAAGCCGCAGGCAGAGCCCTCCCAATCTAGCTAGCTAGCTAGCTTAACTGCTAGCGGTTCGATCTTCCCCGAATGGTCGAGTTCGTTCAATGATAAATAAAAGGGCTCTAATCTGTTGGATTTTCTCCTACTGATGATGCCCTGATTTCCTATGAGTTGCCTTAATGATATGTGTGTTAAGGCTCTAGCTTCTTTGTAAAAAAGCTTGCAATTTCTATGCCTATATGTAAGCGGTCTTAATTATCTTGTACGCTCCTCGTCAGCTTTGATGAGTTTGTTATTAAAATAAAGTTTACAAG
0.0407623		RI_CHEa0001B16f	427	1	3	aga	4	Y	39	CGGGGAACTCAAAAGAGAGA	ATGCCGTCATTTTGGTCTTC	59.401	59.939	152	TTACGGCCGGGGAACTCAAAAGAGAGAAAGAAGAGAAGGAAAAGAGGGAAAAGAAGCTTCATGCAAAGAAGAGCAAAATGAAAGTTGATGGTACTGAGAAGAAGAAGAAGGGTGGGTTTCAAGTTGGCAAGAAGAAATTGAAGACCAAAATGACGGCATTGGCAAAGGCTAAAGCTGCCCTAGCAATGGAGGTTGACAAATGAGGTTCAATCACAATGGTGTCTTTGTGCATGTTTAGAACTGGTTATGAGTTTACTTTTAGAAATCACTGTTACGATTTTTCTCCAACCTATTTGCTTACAAAGACAATGTCCCGTGTAGTTGGTAACTATGGGTTGTTAAAACAATACCAAATGATTGTGCTTACCCTGTTTCTGGTTTGTAATGTAGCTTAGTAGT…
0.904842		RI_CHEa0001M22f	380	1	2	ta	5	N	34	GTGCCAATAATGGAACTGGG	CAGCTGTGAAAAGAACCAAAA	60.192	58.068	172	TTACGGCCGGGGATTGTTGGAGGGAATAAAACCTAGTGGGATCAATTTGTGATTGTTGTCGATTATTGTTAATTATGTTAGCCTTGGTGTGTACCATTTAAATCTACAATTTTCAAAGTAGTTCGTTTCGATATGTGTCCTTTACTTGGGTACTTAGAAAATCGGTGTATTATTGTTGTGCCAATAATGGAACTGGGAGTTGGGGTGAACATCATTCAGGTGGAAACTAAATCAGTACAGATATTAGACACAACCTCCTCGGAATTGGCTTCCTTAAGTTTCCTTTAATATCTTGTCTATATATATAATATATATTGTGTATATTTCTTTTTGGTTCTTTTCACAGCTGTAGTTTACTAGTTTGAGTGAAAAATTTATCA
0.617089		RI_CHEa0001J17f	596	1	4	agaa	3	Y	43	ACAGAGGTGAGGCGCAGAC	CTCCTTCAACTCAGCCTTGG	61.621	59.982	185	TTACGGCCGGGGACAGAGGTGAGGCGCAGACAGAAAGAAAGAAAGAGAAAAGAGGGAGGAGAGAAATGGCGGATAACAAGGCGGTTACGATCCGCACTAGGAAGTTCATGACAAATCGTCTTCTTTCCAGGAAGCAATTCGTTATCGATGTTTTGCATCCAGGAAGACCAAACGTTTCCAAGGCTGAGTTGAAGGAGAAACTGGCAAGGATGTATGAAGTGATGGATACAAATTCCATCTTTGTTTTCAAGTTCCGAACCCATTTTGGAGGGGGTAAATCCACTGGTTTTGGTTTGATTTATGATTCTGTAGAGAATGCCAAGAAGTTTGAGCCAAAGTACAGGCTGATCAGGAACGGACTGGACACTAAAGTAGAAAAGTCAAGGAAGCAACTCAAGG…
0.468562		RI_CHEa0001A02f	498	1	3	aag	5	Y	46	ACAGCAGGAGCAAAAGGCTA	CTCACTCAACCTGCTCACCA	60.154	60.022	200	TTACGGCCGGGGCCGAAATGAAAGAAGAAATTCGACAGCAGGAGCAAAAGGCTAAGAAGAAGAAGAAGCATAACAGAATATACACAAAGGAGCTCGCGCTGGCTTTCCTTCTTCTAACGGCTTCAGCTCGAAGCCTGCTGTCTGCCCAGGGCATCCATTTCTACTTCTTGTTGTTTCAGGGAATATCGTTCCTGCTGGTTGGTTTAGACTTGATTGGTGAGCAGGTTGAGTGAGTTAAGAGAACAAGAGCGTACAGTAAACTCTTTGTGGAGATATATGGGTATGGATGATGACCTAAACACAATTACCACAGGCAGCAAGGGATGGAAACAACCACGAATATTTCAGAGAAGAGCACCGGGGAGAAGATTGTAGAGGGGCGAGACTGCAAGACTCCCC…
0.662622		RI_CHEa0004K11f	239	1	3	att	4	N	35	TTAATGTGCTCTTGTGGGCA	AGCAAAGCACTTTGATGCCT	60.257	60.022	114	TTACGGCCGGGGAAAGGGGAAGAGGGGCTTCAAAAGAATCCAAGGATTCTATGCATCTTACTTGGATTTTAAGAATCATGTTTGATTGTTTAATAACTGTGTGATGAAATACTAGTAGGCTTTTAATGTGCTCTTGTGGGCATTATTATTATTTTTTGTTTTTGTTTTTTTCCTTATATTTTGTATTTTTGAGGCTCTGCCTCGTATCATTTTCAAAGGCATCAAAGTGCTTTGCTTGA
0.541827		RI_CHEa0003G13f	457	1	2	ag	5	Y	42	TTCCATTGAGTTGGAGGAGG	GCGCCTTTCACTACTTTTGC	60.042	60.025	232	GGAGGAGCAGACTTCCATTGAGTTGGAGGAGGCTGGAAATTTGCGCAGAGAGAGAGTAACCGAACAAGCATGGAAAGGATCTGAGAAGATTGGAAGGCTGCAGTTTGAGTTGCAGAACATTCAATATGTTTTGGTTAAGTTGGAGGGTGAAAAGAAAAGGAAAGGGAAGCATGGATTCTATGTTAGTAGAACAGGTGTTCTCCTGAGAGATTTTATTTACATGGGCAAAAGTAGTGAAAGGCGCAAGAAGGGCTGTTTCTGTGGGTGTATGAGACCATCAATAAATGGAGACTGAGGCAGTCACGCCTACTCTTTATTTTCTGTAAGTTCCTTGAAATGGTCCTAATCTTTAATGTTCAGTGGATCATTTCATGGATTAGTTAGACCATCAATAAATGG…
0.0769346		RI_CHEa0004I16f	477	1	3	att	4	Y	41	ACCCAGCTAGCCAGTGCTAA	GCAAAGCACTTTGATGCCTT	60.037	60.395	258	TTACGGCCGGGCGACTGAAGAGATTGCAGACCGGATCAACAAGATGCTTGCAGTGCTCGAGACAAATATCTTGTGGGTGAACCCAGACTGTGGGCTTACACTCGCAAGTACGCTGAGGTGAAGCCAGCGCTCAGTGCCATGGTTGCTGCTGCCAAGCAACTCCGCACCCAGCTAGCCAGTGCTAAATGAAGTATTTGATGAAAGGGGAAAAGGGGCTTCAAAAGAATCTAAGGATTCTATGCATCTTACTTGGATTTTAAGAATCATGTTTGATTGTTTAATAACTGTGTGATGAAATACTAGTAGGCTTTTAATGTGCTCTTGTGGGCATTATTATTATTTTTTGTTTTTGTTTTTTTCCTTATATTTTGTATTTTTGAGGCTCTGCCTCGTATCATT…
0.515364		RI_CHEa0001O13f	684	3	4	aaga	3	Y	50	GGTTCACCGCTGAAGAAGAA	TTCATGCATTGCACTCTTCC	60.375	59.805	241	TTACGGCCGGGGGTTCACCGCTGAAGAAGAAAGAAGAGGGCTAGAGCTAGCTGAAGAAGAAAGAAAGAAAGCAGTCATGGCTTCATCCATGTTCTCATCGGCTGCTGTGGCCACCACCGCCTCCCCGGCACAAGCCAGCATGGTTGCACCATTTACCGGCCTCAAGTCTGCCGCAGCTTTCCCAGTCACCAGAAAGACAAACAGTGACATTACCTCACTCCCAAGCAATGGCGGAAGAGTGCAATGCATGAAGGTGTGGCCTCCACTTGGACTGAAGAAGTTCGAGACTCTGTCCTACCTTCCACCCCTTTCTCCCGAATCCTTGGCCAAGGAAGTAGATTACCTTCTTCGCAACAAATGGGTTCCCTGCTTGGAATTTGAGTTGGAGCATGGATTTGT…
0.419885		RI_CHEa0002E07f	631	3	5	ctcgt	3	N	49	GGGGAGTGACACTTGGAGAA	ACACACACACACACACGCAC	60.088	60.177	190	TTACGGCCGGGGAGTGACACTTGGAGAAGAGAATAGGGCTCGTCTCGTCTCGTCATTGAGGATCGTCTTTCTTTGCTTTTTATGTAATTGCTTTAACTAAAAGCGTATTTTAAGTGAGTTCATAATTGTGTTCCGTTAGTTAAATAATAATTACTTAATTAAGCAGTGCTTAAGAACAGTGCGTGTGTGTGTGTGTGTGTGAAAGAGAGAGAGAGAGAGAGAGAGACGAAGATAAAAAGCTGGGAAAAAGTTGAGAGGAGGTGGAGAAAAGTCATCGAAGAATGAGAGTCTGCGCTGCCACTGAACACAGACTGCTCGGAGCTGCTCAACTTCACCAACGGTCGCGACTTTTACTAACCACTGCTTCTGCAACTGCTTGTAACGGTAATTTAACGGCCA…
0.407361		RI_CHEa0001L19f	467	1	3	cgt	5	Y	56	CGCCTCTGCTTCTTCTTCAG	GCAACAGCAACCTCAGGAGT	60.41	60.453	144	TTACGGCCGGGGACCGTCGAAGCCTCTCTCTCCTCCGCCTCTGCTTCTTCTTCAGCGTCGTCGTCGTCGTCCTCTTCTCCGGTGATTGACTTTCGCTCTCTCCCTCCCCCTCCGCTGTTGACTCTGCCGGAGGTCGCCGAGGCCGATGACCTTCCTACTACTCCTGAGGTTGCTGTTGCCGCTGTGTCCCAGCCGAATCGGTGCAACGTCTGCAGGAAACGGATCGGGTTGACCGGGTTCAAGTGCAAGTGCGGGACCACCTTCTGCGGGGTCCACCGTTACCCGGAGAAGCACGCCTGCTCCTTCGACTTCAAGACGGTCGGGAAGGAGGAGATTGCGAGGAGCAATCCGGTCATCAAAGCCCAGAAGCTAGAGAAGATTTGATACGGGCCGTTGGAT…
0.322058		RI_CHEa0004O11f	356	1	5	ttttg	4	Y	39	GGTTCACTGCGAAGGGATTA	CACCAAACCTTTCTTCCATTG	60.074	59.457	285	TTACGGCCGGGGGACACCAAAGTGAGAGTGAAGGTTTTGGGGTTGAAGACCCCGAGAATCGGGATTAGGGTTCACTGCGAAGGGATTAATGTTACTTCTCTTCCTACTGCGAAAGCTGCAGCGACGGCTTCGACTAGCAATGCAAAGTGTAAGGTTGATGTTAGAGTCAAGATCTGGAAATGGACTGTATGAGTATGAGGGAAATTACTCAAAGTCAAAAGAGAGAAAAGGGCAAAAGGTGTGTGATATATTTTTGTTTTGTTTTGTTTTGTTTTTTAAGAATTTGTAATATTCATTTTCTTTGATATTCTTGTGAGTATATTATGCTTTTTCAATGGAAGAAAGGTTTGGTGATT
0.131194		RI_CHEa0005I19f	378	1	3	ctc	4	Y	52	CCGGGGACATCAAATTAAAA	ACTTGGGTGGTCCTCAACAG	59.633	60.002	284	TTACGGCCGGGGACATCAAATTAAAACATATCCATTGATCAGAACACATATCAAACACTTGTGTGCAAGATGATGAAGCAGAAGCTACAACCTCTCTTCTCACTCCCACTCCTCCTCCTCTTCTTCCTCTCCCACTGCCCTAGAATCTCAGCCCAAGGCCCAGCTGCAAGCCCAAACCCAGTCCCAGCAGCCGACGCTCCAGCACCTCCAGGACCAACCAACGTCACCAAAATCCTTGAAAAATCCGGCAACTTCAACCTCCTCATCCGCCTGTTGAGGACCACCCAAGTCGACAAGCAACTCTACAGCCAGCTCAACGACTCCAACAGCCGATTGACCATTTTGGCCCCAACAGACGCCGCCTTCTCGAAGCTCAAA
0.552159		RI_CHEa0003L03f	488	1	4	tttc	3	N	41	GCAAAAGCTTGGCAAAGAAG	GCAGCCCAATCTTCATCACT	60.131	60.226	266	TTACGGCCGGGAGAAGAAGAAAGTGGGTTCCAGTATGCCAAGTCAAGTACAGCTTCCCTCTCCTCAGGCTCATAAAACGCCACGGAATCCAAGGAAACCAGCATCTCCAAAAGTTTCTGGCCAGAAGTCGCTGCAAGCTCCTTCAAAGAGGAAGTTTAATCAGGATGGAGGACCTAGCAAAAAGGCCAAAAATATTAAGGAAAGCGATGCTGTGGGCAAAAGCTTGGCAAAGAAGAAAGAATATGAGGTTGAAGATGGTATTGAAGAATTCTCAAGTAGCTCACAGGCCAGATCATAATGATGTATTTTGAAAGCTGAAATTGTCATGCACTGCTCTGGCTGGCAATAACATGTCGTTTCTTTCTTTCTTTTGTGTGGAAAGTAGCTTTAATCGACTAC…
0.126544		RI_CHEa0002J05f	259	1	3	aag	4	Y	42	CGGAAGGTTGTGCTTACCAT	CCAAGACGGCTAGGAATGAA	59.993	60.206	128	TTACGGCCGGGCAGCTACAAGATTGGCGACGCACGGAAGGTTGTGCTTACCATTGATAACCAAAGTTCCAAGAAGAAGAAGCTCCTTTACAGGTCCAAGACCAAGCCTTCCTCTGACTAAAAAGCTTGCTGATCATAGTTCTTCATTCCTAGCCGTCTTGGGGCCAACATTTCCGATCAATTACAAGGCAACTCAAATAAACAGTGGTTCTTTGTTATTTAAATACAGGGTTAATTTTTTGTTCTTTTGGTTGTTGATA
0.238654		RI_CHEa0001E18f	580	1	3	aga	4	Y	42	GTTGTTAGTGGAGCCCTGGA	CAGCATCCTTTTTCTGCCTC	60.111	59.955	169	TTACGGCCGGGATTGTTGAAGATGTGTCTGATACACAAGTTAATCAAGTTGTTAGTGGAGCCCTGGACCGCTTGCATTATGAGCGTGATCCTTGTGTACAATTTGATGGGGAAAGAAAATTATGGGTCTATTTACATAGAGAAAGAGAAGAAGAAGATTTTGAGGATGATGGTACTTCATCTACAAAGAAATGGAAGAGGCAGAAAAAGGATGCTGCTGACCAACCTGACCAAGGAGGAGTGACTTTGGCTTATCATGGATCTGAGGAACAAACTGGATATGATTTGTGCTCCGATCTTAATGCAGAGCCATCATGTTTGGATGATGACAAGGGAGTGGAACTTGAATACAATGATGTGGGACAAGATGCGGACGTTGATGTTGATACCAATCATGGGT…
0.716242		RI_CHEa0004D12f	254	1	2	ct	5	Y	37	CGGGCTAGAGAAATTGGAAG	GGCTTTGCTTCTGAATGAGC	58.925	60.103	175	TTACGGCCGGGCTAGAGAAATTGGAAGATTGAGTGATTCAGAATGTTCAAGAATTAATCACTCTCTCTCTTTTATTTCTGTTGTTCACAGATGAGTGTGAGTAGTCTTTTAATTTTCTAAATGGAGAAGGTTCCCATGGCATGTGTAGTGCAGTTGCTTCTAGCTCATTCAGAAGCAAAGCCACTCTTTTGTAATGGAAGTATATATTGAACAGTCTAGCCTCTTTTCTCCAATTAATTATCATTTATTCTGCA
0.551473		RI_CHEa0001E04f	469	3	3	gaa	9	Y	38	AGCAAACAGCGGTGAGGATA	TCTGCTTGGCCTTTCAAACT	60.796	59.993	217	TTACGGCCGGGGAAGCAAACAGCGGTGAGGATAATGAAAATGATAGGGATGATGAGGAAGAAGAAGAAGAAGAAGAAGAAGAAGAGGAAGAAGAAGAAGAAGAGGGAGACATTGAAAAACTAGTTTTGGGAGAACAAGAAGGTACGGTGTGTTTGATTGAGGAGTTGGATGAGAATAGTTTGAAAGTCGGGGGTGAAGAGGGAATGGACAAGTTTGAAAGGCCAAGCAGATGCAAAGATGGTGGTGAGCATGAGAAGAAAGGACTGTTAAACTTTGAACCATTTAATTGGGTCGCTACTTGATCTTAATTAGTTTCTTACCCTTAAATTAAGCCTTATATTACTAATATTGATGAGCCATGAATCGATCTCTTTCTCGATCTCTGTAATCAAAATTTGA…
0.594124		RI_CHEa0001H21f	481	1	2	tc	5	Y	39	ACAGGTTCCAGCCATCAAAG	CCTTCATTGCTTATTTCCTCA	60.111	57.006	271	TTACGGCCGGGCATTGATAAAACTGGTACCCTCACCATGAATCGTGCGATAATGGTTGGTCATCTTGACAGCTGGGGGTTAGACAAAGAAAAGGTTTTACAGTTTGCTTTCCTTAACTCATATTTCAAGACTGATCAGAAATATCCCCTGGACGATGCAATTTTGGCACATGTATATACCAATGGATACAGGTTCCAGCCATCAAAGTGGAAGAAACTAGATGAGATTCCTTTTGATTTCATAAGAAGAAGGGTATCTATCATCATGGAAAGAGAACAAGAAGGAGAAGACAAAGACCCTTACGGTTTTGATAGAGTCATGGTGATTAAAGGAGCTCTGGAAGAAGTAATTAAAGTTTGTTCTTTTATGGAGGATGTTGACAGGGGCACGACTATATCT…
0.305333		RI_CHEa0003B14f	493	2	3	cat	4	Y	50	TAACGGTTCAAAATGCACCA	AAGGCGGGTTCTTTCTGATT	59.969	60.074	125	TTACGGCCGGGGGACAATTGAAGGAATATGGCCACCAACAGCAGAGAAGCAAGGAGGAGGAAGATCATGGAGCGAGGGTCCGACCGGTTAGCGCTAATCACGGGTCGGATCCAAACCCTACCATCCTCTTCTTCATCATCCGGCCCACAAGGTCACCATGAAGATACACCAAACCCATCTTCTCCGCCGCCAAATTCCGATGTTCAGGAGGATCCACATCCCCATCTCTCGGAGCAAATCGCCGAATTACCTTCTGATATTGATGAAAAGGAGTCTGATTCCACATTGCCAAGAAGCCAATTTGACACAAACACTGAAGCCTTGAGGGACATTGATTCACAAGTCCAACAACTTCTCTCGTCATTAACGGTTCAAAATGCACCACCACCACCATCATCA…
0.713285		RI_CHEa0004B22f	366	1	3	tca	4	Y	37	GGTAACAGCAGCAGCAACAA	GACCAAGATTACGGGGGTTT	60.058	60.053	148	TTACGGCCGGGTACAGCAATGCTCATGAACAACGGTAACAGCAGCAGCAACAACAAAAACTGTGCAGAAAACCAGATAGTAAAGGTTAGTGGTGGCATTATAAAGATAGAGTCATCATCATCATCCTGTCATTTTGATGTAGCTCAAGAAGAAAAGCACATAAACCCCCGTAATCTTGGTCTGAAAAATGGAGAGACTTAGACTGCTCTAAATCCAATGTAATTAGGATAATAAGGATTGATATAACTATGTAAGTAGCTACCAGCTCTTTCATTTCATGTATTAATCATGTCTGTACGTAACATGAGAACATGTCTTGTTTTCTCCTAATTTGGGTACAAGACAGACAATGTATGATAACAGATC
0.522105		RI_CHEa0002J12f	632	1	4	aaga	3	Y	50	CGGGGGAAGAAGAAAGAAGA	TTTCTGGTGACTGGGAAAGC	60.674	60.232	178	TTACGGCCGGGGGAAGAAGAAAGAAGAGGGCTAGAGCTAGCTGAAGAAGAAAGAAAGAAAGCAGTCATGGCTTCATCCATGTTCTCATCGGCTGCTGTGGCCACCACCGCCTCCCCGGCACAAGCCAGCATGGTTGCACCATTTACCGGCCTCAAGTCTGCCGCAGCTTTCCCAGTCACCAGAAAGACAAACAGTGACATTACCTCACTCCCAAGCAATGGCGGAAGAGTGCAATGCATGAAGGTGTGGCCTCCACTTGGACTGAAGAAGTTCGAGACTCTGTCCTACCTTCCACCCCTTTCTCCCGAGTCCTTGGCCAAGGAAGTAGATTACCTTCTTCGCAACAAATGGGTTCCCTGCTTGGAATTTGAGTTGGAGCATGGATTTGTGTACCGTGAG…
0.882688		RI_CHEa0003D01f	228	1	4	taat	3	N	32	GCATCATCATATTGGCTGGA	TCTAGAAAGGTCATTGCCCA	59.46	58.298	157	TTACGGCCGGGAGCTTTTAGTACAATAATGTTATGTAATATCAAAATTAGCATCACCATATTGGCTAGCTAGCATCATCATATTGGCTGGAACAATTAATGCAAATGAAGCAATGCCAATATTTGGAAACCAAATAATTTGCCGTGTAATCTAGAAGTTATAGGTTTTTATTTTTAACAAGACCGAAGTAATTAATTAATGTAATATATGGGCAATGACCTTTCTAGA
0.487567		RI_CHEa0003G23f	486	1	4	aata	3	N	34	TGGGAGAATTTTCACCGACT	TTCTTCATAGGAACGCCCAC	59.526	60.074	291	GATCGGGCATACTATTGTTATCCATAATGGAAAGGAGCATTTGCCTATTTATATAACAGATCGTATGGTAGGACATAGGTTGGGAGAATTTTCACCGACTCGAAATTTCCGGGGACACGCGAAAAATGATAATAGATCTCGGCGTTAATAATTTATTAATTTTAATTAATAAATAAATAATAAAAATAAAAGTGAATTGAATATAGATGCTTATCGTTTATTAATGAGAGGTGAACCTTATAATTATGGAGAAAAAGAAGAGAAAGCCGAACCAATATACAGAAGTAGCCGCTTCAGGCCAACATATATGTATTTCTGCTCACAAAGCGAGAAGAGTAATTGATCAAATTCGTGGGCGTTCCTATGAAGAAACACTTATGATACTAGAACTAATGCCTT…
0.333148		RI_CHEa0005O03f	536	1	2	ct	5	Y	45	GGGAAGAAATGGGGGATTTA	GCCATCTCACTTTAGCAGCC	59.957	59.985	105	TTACGGCCGGGGAAGAAATGGGGGATTTATACGCTTTGGATTTCGATGGGGTTATCTGTGATAGCTGCGGAGAAAGCTCTCTCTCTGCCGTCAAGGCTGCTAAAGTGAGATGGCCAACTCTATTCAACGGTGTGGATTCCACTTTGGAGAATTGGGTTCTTGATCAAATGCGCATAGTGAGGCCTGTAGTGGAAACTGGGTATGAGAATCTTTTGCTTGTGAGGTTACTACTGGAGATGAGAAGTCCTTGTATAAGGAAGTCCTCAGTTGCAGAAGGGCTCACAGTGGAGGGCATATTGGACAAGTGGTCACAATTGAAGCCTGTGATTATGGAGGAATGGGGTGAGGAAAGGGATGGTCTTATAAATCTCTTTGGGAAGGTCAGGGATGAGTGGATGG…
0.675657		RI_CHEa0005A22f	406	1	2	ta	8	N	38	GATCTTTTGCTTGGAGTGGG	CCAAGCAATATTGAATGAACG	59.67	58.174	242	TTACGGCCGGGGTCAGGGAAGAGGATGCCTCTGTTATTCTGAAATTGGGTGGTGGCCTCAGCATTTTGATCTTTTGCTTGGAGTGGGTGGTCTTGACCCTTGCATTTTTCTTGAAGTACTATGCCTCCGTTGAAGGTGATCATATTCAGCTTGGTAATACTAGGGCTGCTATGAGGAGTTCCAAAGTGCAACAAGAGGAGGATTTGAAGGATTGGCCATGGCCGTTCCAAGTCTAATCAATTATATATATATATATATTTACTTTTCCTGTCGATTATATAGTTAATTCGTTCATTCAATATTGCTTGGAATTTGGTAAATTAGTATAATTTCTGCTATATTTGTTTGCAACTTACTATTGTTCGTTTACCTTAATGGTGGTGTAAGAAGATGTATGGA…
0.0273658		RI_CHEa0003C03f	227	1	2	at	12	Y	32	AAATTGGGCTTGCAACTTGT	CACCCCACGAGTATTACGCT	59.615	60.015	130	GCAAGGAGTCTCAACCATTTGTAGTTGAATTAAGGATTACTTCTTTCTGCTGTACAACCCAGGTTATATTTTCTTTTTTCTTTCGTGGCCTGGTCGAAATTGGGCTTGCAACTTGTTGGTATCAAAATGAGGAGAATTTAGGTGAATGGAATACAATATATATATATATATATATATATTTTTTTTTATACTACTATATTTTTGTTAGCGTAATACTCGTGGGGTGT
0.916533		RI_CHEa0002A10f	447	2	3	cag	4	Y	47	AGAGGAGGAGCACCACAAGA	AGCCCCAAACACCAGAGACT	59.986	61.081	258	TTACGGCCGGGGGGATCACACCAAGAAAGAAAAAAGCAGAGAGAAACAATGGCAGGAATCATCCACAAGATCGGAGATGCGCTCCACATCGGAGGGGAAGGCAAAGGCAAAGAGGAGGAGCACCACAAGAAGAAAGAGGAGGAGTACAACAAGAGCAACAAGGACGACGACCACAAAAAACACAAGGACGACGACCACAAGAGCAAGAGCAAGAGCGACGGCGACCATAAGGACAAGGACAAAAAGAAGAAGAAGAAGAACAAGGACAAGAGCAAGGATGGCCACAGCAGCAGCAGCGACAGCGATTAACTACTCTCACCCACCTTATCCATCAATAACTACTCTCAGAGTCTCTGGTGTTTGGGGCTTCTCGAGAACATGCTGAAGTTCTGTTTATTG…
0.0908559		RI_CHEa0002B13f	572	1	3	tga	4	Y	46	AGCAGAGATGAGTGGGCAGT	TGCTGAAGCAATGAGTTTGG	60.017	59.988	101	TTACGGCCGGGGGAAGCATCAGAGAAGAGAATTAAGGCAAAGAAAAAATGAGGGTTAGTGTAGCAGAGATGAGTGGGCAGTCCTCGTCAGTAGCAGCTCTTTTAGCAATGATGGTGGTGATGATGATGACCATGTTGATCACCCAAACTCATTGCTTCAGCATTAACCAGACAACCACTGTCTCCTACTCTGCTGGGTGCGATGGCCTCAACGACGACCTGTCGTGCCTCGTTGGACAAACCGATTTGGATTCGGATGAGTTCATGCTGGACTCCGAATTCAGCAGAAGAATCCTGCAGAGTACAGATATCTACGATTCCCAAGACCCTGGTCATCCTGCATCGTGTGACCGAGTAAAATACCCTAATTGCCTCCCTCCGAAAAACCGCAAAGACCAAT…
0.519016		RI_CHEa0001D21f	503	1	3	atg	4	Y	39	TCCCTAAGCCCCTGTCTTTT	TTCAAGGGAAACTTTCACGG	60.068	60.081	273	TTACGGCCGGGGAGAGCCGAGAGCTATGATTAGTTCAATTACAGAGATATCCACTTGCAAATATGCAGTTACAATGCAATGCCCCACGTTTTGCAAGCATCCCTAAGCCCCTGTCTTTTCCCTATCGTCCCCTCTATATCTCTATTTACTAGCTCTAATGACTAATTTCAACCAACAGATTATTCCAAGCAGAGACGGTATGGCAGATCATCAATTGTAATGCTCTTCCCAAGGATTACAAGGAAACCAAAGTTGAGGAAGAAGAATCTGAAATTAAGCAGATAGTTATGGTCACAGACAATGATGATGATGCTTTTGAGTAACGTTTTATACATTCAGAGAATTTTGGCTGCCGTGAAAGTTTCCCTTGAATCTCTTAAATCAATTGCAATGGCGGAA…
0.826253		RI_CHEa0002A04f	590	1	4	aaga	3	Y	51	GGGGGCTGAAGAAGAAAGAA	CACCTTCATGCATTGCACTC	60.683	60.272	241	TTACGGCCGGGGGCTGAAGAAGAAAGAAGAGGGCTAGAGCTAGCTGAAGAAGAAAGAAAGAAAGCAGTCATGGCTTCATCCATGTTCTCATCGGCTGCTGTGGCCACCACCGCCTCCCCGGCACAAGCCAGCATGGTTGCACCATTTACCGGCCTCAAGTCTGCCGCAACTTTCCCAGTCACCAGAAAGACAAACAGTGACATTACCTCACTCCCAAGCAATGGCGGAGGAGTGCAATGCATGAAGGTGTGGCCTCCACTTGGACTGAAGAAGTTCGAGACTCTGTCCTACCTTCCACCCCTTTCTCCCGAATCCTTGGCCAAGGAAGTAGATTACCTTCTTCGCAACAAATGGGTTCCCTGCTTGGAATTTGAGTTGGAGCATGGATTTGTGTACCGT…
0.0401325		RI_CHEa0001J11f	706	2	4	tcca	3	N	50	ACTACGACGGACGGTACTGG	ATTACGAATGGAGGGAGGGA	60.051	60.652	263	TTACGGCCGGGGGCTTCATCCATGTTCTCATCGGCTGCTGTGGCCACCACCGCCTCCCCGGCACAAGCCAGCATGGTTGCACCATTTACCGGCCTCAAGTCTGCCGCAGCTTTCCCAGTCACCAGAAAGACAAACAGTGACATTACCTCACTCCCAAGCAATGGCGGAAGAGTGCAATGCATGAAGGTGTGGCCTCCACTTGGACTGAAGAAGTTCGAGACTCTGTCCTACCTTCCACCCCTTTCTCCCGAATCCTTGGCCAAGGAAGTAGATTACCTTCTTCGCAACAAATGGGTTCCCTGCTTGGAATTTGAGTTGGAGCATGGATTTGTGTACCGTGAGAACAACAGGTCACCTGGATACTACGACGGACGGTACTGGGTCATGTGGAAGTTGCCC…
0.188598		RI_CHEa0004C09f	430	3	3	gac	4	Y	44	AAGGACGACGACCACAAAAA	TGTGACCATCCTTGCTCTTG	60.529	59.831	130	TTACGGCCGGGGAAAGAGGAGGAGTACCACAAGAGCAGCAAGGACGACGACCACAAAAAACACAAGGACGACGACGACCACAAGAGCAAGAGCAAGAGCGACGGCGACCATAAGGACAAGGACAAAAAGAAGAAGAAGAAGAACAAGGACAAGAGCAAGGATGGTCACAGCAGCAGCAGCGACAGCGATTAACTACTCTCACCCACCTTATCCATCAATAACTACTCTCAGAGTCTCTGGTGTTTGGGGCTTCTCGAGAACATGCTGAAGTTCTGTTTATTGTCGTCAAAATTTAAGTTTCAAGAAAAGAAAATGTCTCTTTTCATGTTCCAAAAAAAGAGCAAAAGAACAATAATCGAGCTTATATATTTTCTGTATGCTTTCCGGCCACGGCCCAAC…
0.959917		RI_CHEa0002B18f	427	2	3	aag	5	N	40	GCGACCATAAGGACAAGGAC	GCCGGAAAGCATACAGAAAA	59.556	60.209	285	TTACGGCCGGGGACGACCACAAGAGCAAGAGCAAGAGCGACGGCGACCATAAGGACAAGGACAAAAAGAAGAAGAAGAAGAACAAGGACAAGAGCAAGGATGGCCACAGCAGCAGCAGCGACAGCGATTAACTACTCTCACCCACCTTATCCATCAATAACTACTCTCAGAGTCTCTGGTGTTTGGGGCTTCTCGAGAACATGCTGAAGTTCTGTTTATTGTCGTCAAAATTTAAGTTTCAAGAAAAGAAAATGTCTCTTTTCATGTTCCAAAAAAAGAGCAAAAGAACAATAATCGAGCTTATATATTTTCTGTATGCTTTCCGGCCACGGCCCAACGAGCAATAGAAGAATAACAATGCTTATTAGTTTTATGCATGTTATTTTAATGTGTGAAATG…
0.0373309		RI_CHEa0002E07f	631	3	2	gt	9	Y	49	CTCGTCTCGTCTCGTCATTG	TCCGAGCAGTCTGTGTTCAG	59.571	60.178	282	TTACGGCCGGGGAGTGACACTTGGAGAAGAGAATAGGGCTCGTCTCGTCTCGTCATTGAGGATCGTCTTTCTTTGCTTTTTATGTAATTGCTTTAACTAAAAGCGTATTTTAAGTGAGTTCATAATTGTGTTCCGTTAGTTAAATAATAATTACTTAATTAAGCAGTGCTTAAGAACAGTGCGTGTGTGTGTGTGTGTGTGAAAGAGAGAGAGAGAGAGAGAGAGACGAAGATAAAAAGCTGGGAAAAAGTTGAGAGGAGGTGGAGAAAAGTCATCGAAGAATGAGAGTCTGCGCTGCCACTGAACACAGACTGCTCGGAGCTGCTCAACTTCACCAACGGTCGCGACTTTTACTAACCACTGCTTCTGCAACTGCTTGTAACGGTAATTTAACGGCCA…
0.529257		RI_CHEa0001J11f	706	2	4	tccc	6	N	50	AGCTCGAGGAGTGCAAGAAG	CATACTGACCCAGTAGCAGCA	59.891	58.963	257	TTACGGCCGGGGGCTTCATCCATGTTCTCATCGGCTGCTGTGGCCACCACCGCCTCCCCGGCACAAGCCAGCATGGTTGCACCATTTACCGGCCTCAAGTCTGCCGCAGCTTTCCCAGTCACCAGAAAGACAAACAGTGACATTACCTCACTCCCAAGCAATGGCGGAAGAGTGCAATGCATGAAGGTGTGGCCTCCACTTGGACTGAAGAAGTTCGAGACTCTGTCCTACCTTCCACCCCTTTCTCCCGAATCCTTGGCCAAGGAAGTAGATTACCTTCTTCGCAACAAATGGGTTCCCTGCTTGGAATTTGAGTTGGAGCATGGATTTGTGTACCGTGAGAACAACAGGTCACCTGGATACTACGACGGACGGTACTGGGTCATGTGGAAGTTGCCC…
0.93402		RI_CHEa0004O14f	410	2	4	tcca	3	Y	40	GGATTCGACAATGTTCGTCA	ATTACGAATGGAGGGAGGGA	59.502	60.652	138	TTACGGCCGGGGCATCATTGGATTCGACAATGTTCGTCAAGTTCAGTGCATCAGTTTCATTGCCTACAAGCCTGCAGCCTTCTAAATTTGATTTGTATTTGTCATTTCTTCCATCCATCCATCCCTCCCTCCCTCCCTCCCTCCCTCCATTCGTAATGTCTAATGTATTGTAATGTAATGTATCCATGTAGCTAGTTGATTAAGCTGCTGCTACTGGGTCAGTATGTTGTGAATTTGAATTTGAATTTGAATTTGTTTTAATTAGGCTGCCTATGCAACACCGTTCTTTCTCTTTCCTTTTTCGAGACAATCTCCTTTGTTTTCGAATTTGGTACTGTTTCTCGGATTCAGAATGGAGTGGACGTACGTTGAGAATTATTCAATAAAACGTATCTGTGT…
0.332714		RI_CHEa0002J03f	163	1	2	ga	7	Y	50	GGGGGAATCAGACTGGAGTT	TTTGTCGTCGATGCAAGAAG	60.314	59.988	132	TTACGGCCGGGGGAATCAGACTGGAGTTGGAGAGAGAGAGAGATACAGAGGAATCCAAGGAGAACATGGAAGGGTCAATGGCTGTGAGTTTGATTCTGATATTTACCATTTTCACCGTCGCTTCTTGCATCGACGACAAATGCGCTGCCTGCAATGCCGTCGC
0.681358		RI_CHEa0004H04f	292	1	4	ctag	4	N	47	GCAATCCAGAATTTGGGAGA	ATTCGGGGAAGATCGAACC	60.014	61.18	131	TTACGGCCGGGAGTTGCAATCTCAGCAGAAGGCTTCCTTCCATATCCGGAATGCATCGAACAATGTGATGAGGGTGTAATTTGTACTAGAGTTTATCCAATTGAGAAAGCATTGTGCTATTGCGGAAAAAAGACCACCTCCAACTTCCAGAAACGGGCAATCCAGAATTTGGGAGATGATATAAAGGTGGTATTGTGGACTAAAGCTTCTTCTAAAGCCGCAGGCAGGGCCCTCCCAATCTAGCTAGCTAGCTAGCTTAACTGCTAGCGGTTCGATCTTCCCCGAATGGTCG
0.252067		RI_CHEa0002O23f	576	2	4	aaga	3	Y	47	AGGTCGAGTTTTGTGCTGGT	AACAATGAAGCATAGCGCCT	59.769	59.873	260	TTACGGCCGGGGGAGTCAGGGAGGTCGAGTTTTGTGCTGGTAAGAAAGAAAGAAACGAAAAGAAGAGAAGAGAAGAGAAGAATGGGGATCAGATTCATATTGATGGTGAACAAACAGGGACAGACCCGTCTTGCCCAGTACTACGAATATCTCACCCTCGAAGAAAGGCGAGCTCTTGAAGCTGAAATCGTCCGCAAATGCCTCGCCCGCAACGAGCAACAGTGTTCATTTGTCGAGCACCGGAACTACAAAATTATTTACAGGCGCTATGCTTCATTGTTTTTCCTGGTTGGAGTAGACAATGAAGAGAATGAGCTTGCAATTTTGGAATTCATACATTTGTTGGTTGAAACCATGGACCGCCATTTTGGCAATGTGTGTGAACTAGACATCATGTTC…
0.95297		RI_CHEa0004A07f	224	1	3	tgt	4	Y	39	ACACATTAAATCGTGCGTCG	TGTTCATGAAGCAACTACCCA	59.614	59.184	149	TTACGGCCGGGGTTTCCATTTCAATATTTTTGTGTTATTCTGGAAGTTTTGTGGACACATTAAATCGTGCGTCGCAGTCCTCATCTTTCAGCACCTAGGTAACTTTCTGTGTGCTTGGTGGGGCTTGTGTTGTTGTTGTCTTGTTTTAATTTCGTGTTTTGCAGTTATACATTGAGATGAGTTGGGTAGTTGCTTCATGAACAATGTTAATGTTGTCACTTTTA
0.956552		RI_CHEa0001I17f	616	1	4	aaga	3	Y	51	GGGGGCTGAAGAAGAAAGAA	TTTCTGGTGACTGGGAAAGC	60.683	60.232	180	TTACGGCCGGGGGCTGAAGAAGAAAGAAGAGGGCTAGAGCTAGCTGAAGAAGAAAGAAAGAAAGCAGTCATGGCTTCATCCATGTTCTCATCGGCTGCTGTGGCCACCACCGCCTCCCCGGCACAAGCCAGCATGGTTGCACCATTTACCGGCCTCAAGTCTGCCGCAGCTTTCCCAGTCACCAGAAAGACAAACAGTGACATTACCTCACTCCCAAGCAATGGCGGAAGAGTGCAATGCATGAGGGTGTGGCCTCCACTTGGACTGAAGAAGTTCGAGACTCTGTCCTACCTTCCACCCCTTTCTCCCGAGTCCTTGGCCAAGGAAGTAGATTACCTTCTTCGCAACAAATGGGTTCCCTGCTTGGAATTTGAGTTGGAGCATGGATTTGTGTACCGT…
0.575257		RI_CHEa0002O21f	509	1	2	ca	5	Y	50	GTGAAGCTGAGAGAGAGCCG	CTTGAGATCCTTGAGCTGGG	60.431	59.943	121	TTACGGCCGGGGATAGTTTAGGGTTTCATTTTTCCAGTGAAGCTGAGAGAGAGCCGCCGTTGCAGAACTCACACACACAGCAATGGCCAGAATCAAGGTACACGAGCTCAGGCAGAAGTCGAAGGCCGATCTTTTGGCCCAGCTCAAGGATCTCAAGGCAGAGCTCGCTCTCCTCCGCGTAGCCAAGGTCACCGGTGGAGCACCCAACAAGCTCTCCAAGATCAAGGTTGTGAGGCTAGGGATTGCTCAGGTGTTGACAGTGATCTCACAGAAGCAGAAGGCTGCACTGAGAGAAGTGTACAAGAACAAGAAGTTGTTGCCTCTTGATCTGCGTCCCAAGAAGACCAGGGCTATCCGCCGTAGGCTCACTAAGCACCAGGCATCTCTGAAGACTGAACG…
0.712291		RI_CHEa0005E01f	591	1	2	ag	14	N	48	CCGGGGGAAATCGAAG	GGTCTCAGAAACTTGGCTGC	59.924	59.997	240	TTACGGCCGGGGGAAATCGAAGATTTAGAGAGAGAGAGAGAGAGAGAGAGAGAGTCCCTAGTCGAGTCGAGCCCCAAAGTCCTCGAGTATCCACCGCGGCGTCGTTTTGGTCTCTCCCCGTACAGACATGGCCTTCGTTTCGTTCGTTGGGAGACTTCTATTCGCCACCATCTTCCTTCTCTCTGCTTGGCAAGAGTTCAATGAATTTGGTGTGGATGGGGGACCTGCAGCCAAGTTTCTGAGACCAAAACTCGATGTTTTCTCGAATCATCTGTCAAGTCATACCGGTGTGCAAGTGCCCAAACAACTTGAAATTAAACATTTAGTGGCAGCGGCGATAGTCTTGAAGGGTGTCGGAGGTCTTCTTTTCATCTTTGGAAGCTCTCTGGGAGCCTTTCT…
0.241773		RI_CHEa0003I07f	329	1	2	ta	5	Y	36	TGTTCTTTTCAGGAGGGTGG	CATTGAGCATTAAGAGCCCC	60.081	59.668	177	AGCTTTTACAGAAGGTCAGGCTGAAACATATTCCACGTCCATGTTTTTGTGGATGTGTACGTCCTGTTCCTTTCCTTTTGGTAGAAAACATATTATGACATCAATCAAATAATTCTCGAAACCTCCACTTACTATGAAAGGAGAATATTAATGTTCTTTTCAGGAGGGTGGGATGAACTCCCAAGGTTAAGCCATAGTTTAAATATATTCACTGTCCCCTTCCCTAGATGTTTTGTGCACACGATTGAAATTTGTTGTTTCCATAAACTGGTGAATGGTTTATATTATATATATAGTGGATTTGTTATGGGGCTCTTAATGCTCAATGG
0.0647469		RI_CHEa0001P21f	511	1	3	gaa	5	Y	46	GGGACACAGAGACCTAAGCTG	GCCGAGCTGAATGGTGTATT	58.954	60.103	185	TTACGGCCGGGGAATTGAGGCAAGCCCAAGGCCTTGAAAGACATAACTAAAGGTTTAAGGGACACAGAGACCTAAGCTGAAGAAGAAGAAGAAGTAATAGCAGCAGCAAGAGCAATGGGGTCGTCGTCTGCTCTTCGCGAGCTTCAGCGGGAATTGGAGACCAAAGCTAACGATCTCAGCAAAATCCAAAAAGATATTTCAAAGAATCACCAAGTGCGAAAGAAATACACCATTCAGCTCGGCGAGAACGAGCTCGTCCTCAAGGAATTGGATCTGCTGAGCGAAGATGCCAATGTTTTCAAATTGATCGGTCCGGTTCTTGTGAAGCAGGATTTGGCAGAGGCCAGGGCCAATGTGCGCAAGAGAATTGAGTACATATCTGCTGAGCTGAAGCGGCTT…
0.980123		RI_CHEa0004K20f	297	1	4	tgca	3	Y	40	GCATTGAAGTCTGCGTGAAA	CAAAGAAATGGGTGGAAGGA	59.995	59.903	277	TTACGGCCGGGCATTGAAGTCTGCGTGAAAGCCGGTTGTTATGCTGCAAATGTGATCATTCAAAGGTCTGGCTGCAGCTACCCAGAGAAGCCTGATTTTAACTGAGCCATGATTTCTTTTGTTCTCTACTTCCTATGCTTTATTTGAAATTTTGATTGTTGAGAAGTATTTTGCTATTATTCTGTCTATTTGCTTATCAAGTATTGGTCATTTAGTGCATGCATGCATGAATAGCCCACTAAACCCAGCAAAAGTATGGGGTTTTGATCCTTCCACCCATTTCTTTGAAGAAGATGG
0.980173		RI_CHEa0004J05f	232	1	2	ga	5	Y	49	AAAGCTGAAGAGCAACCGAA	TGGGATCGATGAGATTGACA	60.132	60.006	169	TTACGGCCGGGGAGTGAGAAAAGCTGAAGAGCAACCGAAGACAGAGAGGAGTTGAGAGAGAGAAATGGAGGAAGCAAAGGGAGTGGTCAAGCATGTATTGCTTGCCAAGTTCAAAGAAGGAGTCTCCGAGTCTGAGATTGAGCAACTCATCAAAGACTATGCCAACCTTGTCAATCTCATCGATCCCATGGAGTCCTTCCACTGGGGAAAGGACGTGAGCATTGAGAACATG
0.0321942		RI_CHEa0005D15f	338	1	3	ggt	4	Y	46	CGCTTGTCCTCTCTGCTTTT	GGAGTTCATGTCCACCGACT	59.757	59.969	289	TTACGGCCGGGGGCCGCATTTATAGCGTGACTAGAACGCTTGTCCTCTCTGCTTTTCAGTTTCTGTGTGCTTAAATTGCTTGCTTTGCTCAGCAAACCCATTAGAAGCAAAGAAAGAGAAGAGTTTGAACATGTCAGCAACAACAGGAGGAGGTGGTGGTGGTGTTCCTGAGGAAGACAAGAAGCCCAGTGATCAATCTGCCCACATTAACCTCAAAGTCAAGGGTCAGGATGGTAATGAGGTGTTCTTCAGAATCAAACATAGCACCCAGATGAAGAAACTCATGAATGCCTACTGTGATCGGCAGTCGGTGGACATGAACTCCATTGCATTCTTGT
0.959025		RI_CHEa0005O21f	490	1	2	ct	7	Y	54	GGGGACACTCAAAACCAAGC	GATTTGGGACTTGTAGCCGA	61.823	60.074	270	TTACGGCCGGGGACACTCAAAACCAAGCTCTCTCTCTCTCTAATACCCAAATCCTCAGTTTCTGTAGCTCTAAATATCTAATGGCCAAAGACGTTGAAGTTGCAGAGAAGGGCCCTTTCTCGTCCAAGGACTACCATGACCCGCCTCCAGCTCCGCTCTTCGACTCGGTCGAGCTCACCAAATGGTCCTTCTACAGAGCTCTAATAGCCGAGTTCGTAGCAACCCTTCTCTTCCTCTACATCACTGTGCTCACCGTGATCGGCTACAAGTCCCAAATCGACCCGGCCCTCAATGGCGACGGTTGCGGCGGAGTTGGGCTTCTCGGTATTGCTTGGGCCTTTGGGGGCATGATCTTCATCCTCGTTTACTGCACTGCTGGAATCTCAGGGGGTCACATTA…
0.727721		RI_CHEa0005K13f	509	2	4	ggga	3	Y	40	CCATCCATCCAAGTCGTTCT	TGAGGTCCACATAGCTGACAA	59.927	59.303	253	TTACGGCCGGGGGAGCGGTGCTGATCATAGTTGGACTGTACTTGGTGTTGTGGGGTAAAAGCGAAGAAAGGAAGTTTGCTCAAGCCAGCCTAAGAGTTCCAATTCAGTCCACTCCGAGTGATAATGTGCACTCAAACAACAGGAAAAGCCAATCCAAGACGTCCCTCACTCAACCACTCATTCCTCCATCCACCGAAAATGTCTGATCCATCCATCCAAGTCGTTCTTATGACTTTTAATTAACGACAGCTTTGTCCTTCAAGAAGAGGAGGAAAGTACTAGTACTATCGTAGCAGCTTATATATGATCAGAAAGCTTGTGTGTGTAATGAAGGTGTTCTTTCTTTTTTGTTTTCACTTTTATTCAATCACTTTCTTAGTAGGGGAGGGAGGGAAAAAT…
