# Supplementary material for: Developing expressed sequence tag libraries and the discovery of simple sequence repeat markers for two species of raspberry (Rubus L.)
Source: BMC Plant Biol. 2015 Oct 26;15:258. doi: 10.1186/s12870-015-0629-8 (PMC4620654; doi:10.1186/s12870-015-0629-8)
Supplement: Additional file 2: — NCBI accession, locus name, and details of SSR, primer design and DNA sequence for black raspberry (R. occidentalis). Highlight indicates those loci tested in R. idaeus and R. occidentalis genotypes with results shown in manuscript Table 1. (XLSX 93 kb) [file 12870_2015_629_MOESM2_ESM.xlsx]

## Sheet: Sheet1
	Name/ID	SeqLen	SSR					GC %	Primers					Sequence
NCBI Accession			# SSRs	# bp	Motif	# Repeats	INORF		Forward	Reverse	Forward Tm	Reverse Tm	Product Size
	RO_CBEa0004M17f	537	2	4	tcca	3	N	42	ACTACGACGGACGGTACTGG	ATTACGAATGGAGGGAGGGA	60.051	60.652	255	TTACGGCCGGGGTGTACCGTGAGAACCACAAGTCACCTGGATACTACGACGGACGGTACTGGGTCATGTGGAAGTTGCCCATGTTCGGATGCACCGACTCTTCACAAGTGTTGAAGGAGCTCGAGGAGTGTAAGAAGACTTACCCAAGTGCTTTCATCCGCATCATTGGATTCGACAATGTTCGTCAAGTTCAGTGCATCAGTTTCATTGCCTACAAGCCTGCAGGCTACTAAATTTGATTTGTATTTGTCATTTCTTCCATCCATCCATCACTCCCTCCCTCCCTCCATTCGTAATGTCTAATGTATTGTAATGTAATGTATCCATGTAGCTAGTTGATTAAGCTGCTGCTACTGGGTCAGTATGTTGTTCATTTGAATTTGAATTTGTTTTAATTAG…
	RO_CBEa0007C05f	607	1	3	gaa	4	Y	45	AAGCCGTCAAAGAAAAGCAA	CTCTTCTTCCGGCTTCTCCT	59.996	60.088	299	TTACGGCCGGGGAAGCCAAGAGACAGATGTATTTGATGAGTACTGAAAAGGCAGTGAGATTGGGTGAACGGAAAGACCTCAAGGCTAATGTGACTACCATTGGTAGTGCAGCTTCACAATGCCAGAAGTGTTTCCAACCTGGCCATTGGACGTATGAATGTAAGAATGAACGTGTTTACATCTCACGGCCCTCTAGGACTCAGCAACTCAAAAATCCTAAACTGAAGATGAAGGCGTCAATATCCTATGATTTGGATAATCCAGATCCAGATACTAAAAAGGAAGAGACCAGTGAAAAGCCGTCAAAGAAAAGCAAGAGGAAGCATAGGCAAGCTTCTGATTCTGGCAGCGATAGTGAGGCTTCAGTTTTTGAGACTGATAGTGGGGCATCATCTGTTA…
	RO_CBEa0002O01f	620	1	2	tc	5	Y	51	GACACTCCTCCTTTTGCTGC	TTTTCAGCTGAGGCTTTGGT	59.997	59.993	178	TTACGGCCGGGGGAGGATAGCCAAAGAAACGGACCATGTTCTGATCGACACTCCTCCTTTTGCTGCAATCAAACAATGTCCATTACCATGGCCTTGTTTTCTCCCTCAACCCATCTCTCAACTCTCTCTCCCTCCTCATACCCAAAACCCCTATTGACCCTCAAGCCTTATCTCTCTCTCAGACCCAAGACCCCTCTCTTCACCACCAAAGCCTCAGCTGAAAATGGTGCAGGAGCTCTCGGGTCAGCTGCCACTGCTGTGGAACCGGAGCCCAAGGTCCCCGAACCCGCCGAGCCGGTTGCGGTGAAGAATGAGAGCTCTGGTGAGGCTAATGGGTCAGCTGGACCAGCTGCGGAGGTGAAGGTAGTGAGTTTGTTTGAGGACTCAAGATGGGTCAAT…
	RO_CBEa0005I06f	316	1	4	tagc	3	N	40	TGTCAAGCTCAAAGTGCCTG	TGCCGCGGCTACATATAACT	60.175	60.628	288	GTGCTGGGAGTTGTCAAGCTCAAAGTGCCTGTTGCTGTTAGTTTGCTTGTTAATGCATGCGGGGGAAAGGTGCCCGAAGGCTTTGTCTGTGCTTGATTACAAACTGCATCTACTTAGCTAGCTAGCCCATGAATTGGACGATTCATCTACTCGATTATTGATCCTTGTACTTAATATTTGGTTAAAATAATCAAATCAGCAAAATGCATGTAATTTCCTGTGTGGTTTTTTAAAATGCATATATGGTAGACCAAGCCACAACCTTATCTATAAAACTCAAGTTATATGTAGCCGCGGCACATATGGACACCAAACT
	RO_CBEa0002P20f	434	1	3	agc	4	Y	50	CTCCAACAACAGCAGCAGTC	GTCGGACCGGATAAATCTGA	59.622	59.894	121	TTACGGCCGGGGAGGGTTTCCGCTCCAACAACAGCAGCAGTCAAACAGTAGCAGCAGCAGCCATGGTTCTCAAGACCGAACTCTGTAGGTTCAGTGGGGCGAAGATCTACCCTGGCAGAGGCATCAGATTTATCCGGTCCGACTCTCAGGTGTTCCTCTTTGCCAATTCAAAATGCAAGAGGTACTTCCACAATCGGTTGAAGCCATCTAAGATTACCTGGACAGCCATGTACCGGAAGCAACACAAGAAGGATATCGCTCAAGAAGCTGTTAAGAAGAGGAGACGTGCCACTAAGAAGCCTTATTCAAGGTCAATAGTCTGTGCCACCCTGGAGGTTATCCAGAAGAGAAGGACTGAAAAGCCTGAAGTTCGTGATGCTGCCCGTGAAGCTGCACTCC…
	RO_CBEa0003P15f	660	3	4	ataa	3	N	50	AGTACTGGGCTCCAAACCCT	CTACATAGGCAAGCAGCGAC	59.994	58.703	296	TTACGGCCGGGGACAGAAAAAGCCAACAATATCACTCTCTCTGCTCAAAGCTTCAACCTTTTTCTCTCCGTTTCTAATTAAACTCGTGCTTAGTCTTTAATTGTATGGCCGCCAATTCCAGCAGCCGAGTGATCGCCAGCTTGGGGAAGCGAGTCGTCAACGAGATCCGAGTCCGTCCGCGCGATTCAACTCACCTCTCACCCGCTGTTCCTATCGCTCTCAGCAGGAGGGCTGCTCACACCTCAGTGTACGACAAGAACCCTGATGAACAGATTCGCCCCAGCTTTGTCCCTGATGATGTGATCCCACCGGAACCCGAAAAGTACTGGGCTCCAAACCCTCGAACTGGGGTATTTGGGCCTGAGTCTGGGCATACTTCCACCCAAGGTGGAGAGGCTA…
	RO_CBEa0010M20f	573	1	3	cga	4	Y	45	AACTTGCTGTCCTTCGGAGA	GCATCAAAGTTGGCCTCATT	59.989	60.081	284	TTACGGCCGGGGATACCAAGAAGAAAGCTGTAAAAAAGCTGAACTTGCTGTCCTTCGGAGAAGAAGCTGAAGAGGAGGAGAAAGAATTGGCAGCTGTAAAGACAAAAATAAAGAGCAGTCATGATGTATTGGATGATCCTCGTCTTTTGAAGGATGAAGCTCCAATTAACGAAATGGATCCCAAAACAAGGCAGGTGCAGTTATCTGTCCGAGAAGCTCTAAACTCAAAGAAAGAAGAGCCCTCGAAAGACTCAGAATCCAAATTTTATAATTCCCTTAGTTACAGCGACGACGACGATGATGATAATGAGGCCAACTTTGATGCACGAATGCGTCATCAAATACTCAGGAAACGGAAGGAGTTGGGAGATCTCCCACCAAAGCCAAAGTTGCAGAATG…
	RO_CBEa0008E02f	289	1	2	ga	15	Y	47	GGCCGGGGGAGTTTT	GGCCCAAAATAGTCGACAGA	59.333	60.074	171	TTACGGCCGGGGGAGTTTTGAGAGAGAGAGAGAGAGAGAGAGAGAGAGATAGGAGTAGGTGGTGTTGCTGGTGGTGTAGCTGGGTTGCGTTGAAGCACAATTGCAATGGAGGTGAATGGAAAATCTGTGGTAGCAGGACCTGCTAATGTTATTTTTCTGTCGACTATTTTGGGCCGAGATGGGTCAATTTCTGTGCATAAGTGTGACTGGAAATGTCAGAACGAGCATGTCTGTGGGAATATGTACCGCTGCAAGCTGACTGGACTCACTCACATCTGTGACAAAAATT
	RO_CBEa0006A02f	552	1	3	aag	4	Y	43	AAGTTCATGCAAAGGGCAAC	AAATCCGCCCTTTAATTGCT	60.118	59.936	163	TTACGGCCGGGGCACAACAAAAATTAACAGAGCCTCCAAAGAGAACCAAAGCTTAAAGTTCGCGCCTTTAGCTTTCGATTGGATTTCTGAGATAAACCCAGAAGCTACAATGGCGAAGCGAGAGCTTTCCATTACTCTGAGGAACTTAAAGTTCATGCAAAGGGCAACTCAGAGAGAGGAGATGATGAAGAAAGAAGAAGAAGATGTGAAACCTGATGGAGGTTTTAGCTCTTCTGCTACCCAACAACTAAGAAAGTGTGTGGTCCTAATAGAAGGTGACCCCAATCCTGGAGCAATTAAAGGGCGGATTTCATTTAATGGTTTCAATCCATCAATTGATAAACTGAATGAGGGATCAGCAAACCCTGGTCAGCCAGCAGCCTGTGCCCCTTCTTCAGG…
	RO_CBEa0005N17f	517	1	5	ttgtt	3	Y	40	GGTGTTTTGGTTCATTGCCT	CCCCCTTCCTAGCATTTTTC	59.836	59.903	257	TTACGGCCGGGGATCATAGCTAATTCTTCGATAGTGGTGGTGTTTTGGTTCATTGCCTTGTTGTTTTGTTTTGTTCTGTTGGTTTTACGTTTTGGATATGTTTTCAGATGTCAAATAAATCCTTGCTCTTTCGAGTTAAGGTTGTTGTCAAGGTTTCCGGCGGTGATATGGTTATGGGTGATCGGTCCTTTACTTTTAGGACCCAGTCTTTTACTGGCTTCTAGCCGTGTGATTGCCTACCAGCCTGTGATGAATACATTGACGTTGATGTCCATGAAAAATGCTAGGAAGGGGGTACCTGAAAGGTAGGCCTGACCAATTATGCTCTTTATTGGCCAATTTGGCCCAGTTATCTCCTCTTTTCTGATCCCGCTTGAATCATTTGACTAGTCTATTCCT…
	RO_CBEa0010G06f	347	1	4	tttc	3	Y	36	GTCCACCAGTTGCTGAAGGT	CAGCTTGAAGATGTTCGCAT	60.159	59.028	265	TTACGGCCGGGGGACAATCTGTACATAACATGGTTTGAAAGCTTTAGGTCCACCAGTTGCTGAAGGTTGGTCTAGTTCAAATTTCAATCCATTGGATCCATTTGTAATTGAAGTACGGTTCTGGTTGGATTGATAAGGCAAAAAGTTTCTTGGAGGTCCCAATAATTGACATCAAACTGTGATGGGAGTTTACTGGAATTCGTTTCATTTGTTGTAAAAAATGAATAAAAATAAAACCTGTAATATGTCATTTCTTTCTTTCTGGGCTTTTTAACATCCCTGTTAGGAGTGTATGCGAACATCTTCAAGCTGTACCAATCTATTGGATTATAAGTTTATCTTTTTAT
	RO_CBEa0009N10f	679	2	2	ag	5	N	49	GGGACCACAGAGAAGAGGAA	CGATAGTGAGCTCCACGTCA	59.228	60.008	207	TTACGGCCGGGGACCACAGAGAAGAGGAAGAGAGAGAGGTTGAGAGCTCACAGAGAAAATACAGAGAGAAAACACAGAGTGAGTGACTGAGATCGGCCATGGCTGAGAGAGAGAACTACGTCTACACCGCCAAGCTCGCTGAACAAGCCGAGCGCTACGATGAAATGGTGGAATCGATGACGAAAGTGGCGAAGCTTGACGTGGAGCTCACTATCGAGGAGCGAAATCTGCTGTCTGTGGGCTACAAGAACGTGATCGGAGCTCGTAGGGCTTCGTGGAGGATACTGTCTTCGATTGAGCAGAAGGAGGAGGGCAAAGGGAACGATCAGAATGTGAGCCGTATCAAGGAGTACAGGAACAAGGTGGAGTCCGAGCTCTCGAGCATTTGCAGCGACATCA…
	RO_CBEa0005J24f	633	1	2	ga	5	Y	49	GAGTGAGTGACTGAGATCGGC	CTTGTAGCCCACAGACAGCA	60.009	60.049	172	TTACGGCCGGGGGGTTGAGAGCTCACAGAGAAAATACAGAGAGAAAACACAGAGTGAGTGACTGAGATCGGCCATGGCTGAGAGAGAGAACTACGTCTACACCGCCAAGCTCGCTGAACAAGCCGAGCGCTACGATGAAATGGTGGAATCGATGACGAAAGTGGCGAAGCTTGACGTGGAGCTCACTATCGAGGAGCGAAATCTGCTGTCTGTGGGCTACAAGAACGTGATCGGAGCTCGTAGGGCTTCGTGGAGGATACTGTCTTCGATTGAGCAGAAGGAGGAGGGCAAAGGGAACGATCAGAATGTGAGCCGTGTCAAGGAGTACAGGAACAAGGTGGAGTCCGAGCTCTCGAGCATTTGCAGCGACATCATGAGGGTTATTGATGAGCATCTCCT…
	RO_CBEa0005J12f	502	2	3	cac	5	Y	49	CGGAGACCAAATCTCGTGAA	TGCTGCCACTTCTTGAACAC	61.176	60.032	151	TTACGGCCGGGGTCGCCGCTCGTCTCGCCTGATGGGCCGGCGGAGACCAAATCTCGTGAAGACTCGCGGCTCCTCCACCTTCACCACCACCACCACCAGCAGAAACAGATGAAACCGGATCTGCCACGTCATCAGGTCACGGAGGCCGAGATGTCGTCGTCGGCTTCCGTGGTGTTCAAGAAGTGGCAGCACCCGGCGGCTCCCTTCTGCTACGAGCCTGCTCCGCCGGTCCGTCCTTTCGTTCCCGTCTAGGGTTAAAATCGGAAATTATATTTTAAGATTAGTCAGTAGATCTAACGGTGCGTGCTGAATCGAGATTTTGACCAGACACGCACATGATTTTGCCAACTGTACACAATCCCTAGCCCCCTTGTTTATGTCCCTGAATTACTAATTGCA…
	RO_CBEa0008O22f	611	1	2	ag	7	Y	53	ATCCGAGAGCCGTAGTGAGA	CTTGACCCTCGACTTCTTCG	59.973	59.982	262	TTACGGCCGGGGGCCGAATCCGAGAGCCGTAGTGAGAGCTTAGAGACAGACACAGAGAGAGAGAGAGCCACCATGGTCAAGTTTTTGAAGCCAAACAAGGCCGTGATCCTCCTCCAGGGTCGCTACGCCGGCCGCAAGGGTGTGATCGTCAAGGCCTTCGACGACGGCACTCGCGACCGCGCCTACGGCCACTGCTTGGTCGCCGGAATCAAGAAGTACCCCAGCAAGGTCATCCGCAAGGACTCGGCCAAGAAGACGGCGAAGAAGTCGAGGGTCAAGCCCTTCGTCAAGCTCGTGAACTACCAGCACCTGATGCCCACGCGCTACACTCTCGACGTGGATCTCAAGGAGGTGGTCACCCCCGACGTTCTGACCAGCAAGGACAAGAAGGTCACGGCG…
	RO_CBEa0001C08f	575	1	3	aga	4	Y	51	ACAACACACTGACTGAGCCG	GAGAAGCTTTGGCGGTAGTG	59.94	60.015	111	TTACGGCCGGGGGCTAAAAAGCCTTATCTATCTCTACATCCCAAAACCCAAAAGCACAACACACTGACTGAGCCGAAGAGAAAGCGGAAGGAGAAGAAGAAGAACAATGTTGGGCGCAATCTCCATAGCTCCACCTTCAACGGTTGCACTACCGCCAAAGCTTCTCTCGCCCATCCCCAAGTCCTCCTTCAATGGCTTGAGACTCCAACACGTGTGCCCCATCGGCATTCGTCTCCCAACGGCGTCGTTTCGGAGGTCTAGCACGTCGTCGTCTTCGTCCGTGGTGATGATGGCCAAGAGAGAAGAAGAGATGAAGGAAATCAGAACCAAATCCACCGAAGAAATCAACGAGGAGGTGGTCGACCTGAAAGGAGAGCTCTTCATGCTTCGCCTCCAGAA…
	RO_CBEa0001L10f	584	1	4	tgag	3	N	43	TCGTGGTCATGTTAGGGTCA	CAGCGAGGCTTACACCATAGA	59.96	60.414	293	TTACGGCCGGGGAGAAAGGACCCGTCTTTGCAGCTCTTTCCATTCCTCTCTGCAAATTCGATTCACAACAGGAAAAATGGTGTCGGAGTTAATAAATGCAAATCCGGTCATCTATGAAAAGAAAGAGCGTCGGGTTCGTAGTGTTCCCAGTACTGCAGATGAATATGCTGTCGAACCCATTGACCAAGAAGAAATTTTTGATCATATTAGAGATATTAAAGACCCGGAACACCCTTACTCTTTGGAAGAGCTCAAAGTAATTTCAGAAGATGCAATTGAAGTAGATGATGGTCGTGGTCATGTTAGGGTCACATTTACTCCTACTGTTGAACATTGTAGTATGGCAACAGTTATTGGTCTTTGCATACGCGTTAAACTCTTAAGGAGCCTGCCTTCTCG…
	RO_CBEa0008G23f	611	1	3	gat	5	Y	45	TGGTTCAACTGGCTTTAGGG	TTTGGCAAGCTCAAGTGATG	60.103	59.988	123	TTACGGCCGGGGAAGGAACTGCCGCTGCTTATCAAATGGGGTCAAATCACTTGCCTCCAATGAAAACTGGTGGTGTCACTCATTCAAATCTTATTCGGCATAGTAGCTCTCCTGCTGGACTATTCTCTAATATCAATATTGATGGTTGAAGAATTTCTCATCAGGGCCACCACCATCTACGTCAGGCCTAATGAGTCCAATTTCCGAAATTGGGGAGAAAAGAATGAGATCAAATAATCAAGATGCTACCGGAGGTGGTTTTGGTGAAGGTCGTGGTAACAATTATGTCTCAGGTTTCCCCATTGGTTCATGGGAAGAGTCTCCACTTTTGGCGGATGATATCATTGGTTCAACTGGCTTTAGGGATGATGATGATGATGTGAAAGCAATTACTGGTTT…
	RO_CBEa0007K08f	787	2	3	aag	4	Y	47	CCAGGTTAAGATCGAGCAGC	GACGAAGAGCAGGAATCGAG	59.978	60.096	295	TTACGGCCGGGGGCCTCACGAGAAAGTTGTAGAGAGAGAGAGAACAAATTGAGAGAGATGGAAGGCTATACTCGTGGAACCGAATCTTGGGTTTCTTCTTCAATCCAAGAAAACCCAATTGAGGAGGAAACAAATGATCAGTCACTGGAATCAATCTATTCTTCTTGTGGGTTCAACCGAGAAGTGGAACAAGAAGGAGAATTGCCCAGGTTAAGATCGAGCAGCAGCAAGAAGAAGAAGAACCAGGTTTTGCTGGAAGGCTATGTTGATGCGGCTGACGAGGACGATCTGTCGAGGACCAAGAGCTTGACGGACGAGGATCTGGATGAGCTCAAAGGGTGTCTGGATCTGGGATTTGGGTTCAGTTACGAAGAGATTCCGGAGCTCTGTAACACCTTG…
	RO_CBEa0006C18f	368	1	2	tg	6	N	42	GTTTCCTTTGAGCAAGGCTG	TTGAAATCACTGGCCAAAAA	59.993	59.133	232	TTACGGCCGGGGAAACTCACCTTCTCCAAGAAGCAGCTGGTGCCACTGCTCATGAGTGCCAAGGCGGAGAATCTGGATTATCTTGTTAAGTTGGTGAAGGAAGGAAAGCTCAAGACGGTGATCGACTCGAAGTTTCCTTTGAGCAAGGCTGAAGATGCTTGGGCCAAGAGTATTGATGGCCATGCAACTGGGAAGATCATTGTGGAACCTTAAGTACTATATAGTTACAATAAGTTGGTATTGTAAACTTCATGTACTTGTTCTAGTTTGTCTAAGGGTCGAATTAATACATGATGGTATGTGAGATAGAATATGGGATTTAAGTAATGTGTGTGTGTGTTTTTTTTTGGCCAGTGATTTCAATATTG
	RO_CBEa0001B17f	615	1	2	ag	10	N	54	GGATCGTCATTCCCACTGAA	AGAAGGAAGAGGGAAAACGG	60.871	59.685	290	TTACGGCCAGGGATCGTCATTCCCACTGAAAATCTGAGAGAATCGAAATCTCCTTCGTCACGAAGCAACGAATCGTTCAATTCCTGACAGAAAGAGAGAGAGAGAGAGAGAGCTAGAGATCAGATCCGATCCGATGGCTTTGGAGTGGGTCGTGCTTGGCCACGCCGCCGGTGCAGAGGCTGTGATGGTCCTGCTTCTCACTCTTCCGGGCCTCGACGGCCTCCGCAAGGGCCTCGTCGCCGTCACTCGCAACCTCCTGAAGCCGTTCCTGTCGGTGGTGCCGTTTTCCCTCTTCCTTCTGATGGACATCTACTGGAAGTACGAGACTCGGCCGTGTTGCGGTGGTGACTCGTGCACGCCGTCCGAGCACCTCCGCCACCAGAAATCCATAATGAAGAG…
	RO_CBEa0009K12f	617	2	2	tc	13	N	52	TTCTCCCGCAGTCTCTTCTC	TGAAGCAAATTCCCCAAAAG	59.679	60.046	140	TTACGGCCGGGGGAGAAATTTCTCCCGCAGTCTCTTCTCTCTCCCTCGCGCATCTCTCTCTCTCTCTCTCTCTCTCTCTGAGCTCTTCCGCTGCCTAGCCGGAAAGCATAGCTCCGGCCACAGGCTAGGACACCATGTACTTTTGGGGAATTTGCTTCAATGGAGGTCCAGGTCCCCGGTTCGAAACCCTCGCGCACGGCGAAGCTGACCAGAGGGGATTCCGAGGAGGATCGGCTACGCCTGAAGAGGAACAATCTGCAGTCCATGCTCGACCAGCACTAGAGAGCTCTTGAATTTCTCGGTACCACCACCGATGGTGGCGATGATGACGACGAGGAAGAAGAAGAAGATAGAGACAGTGGTTCTGGTGGTGAGGTGGTTGACAAGGTAAGGGCTGGA…
	RO_CBEa0005H05f	548	3	2	ga	21	N	42	ACCAGAGAGAGAGAGCGAGC	GATGCCTAGACGTCACCGAT	59.03	60.104	124	TTACGGCCGGGGAATAACCAGAGAGAGAGAGCGAGCGAGAGAGAGAGAGAGAGAGAGAGAGAGAGAGAGAGAGAGAGAAGCAAAGGCTTTAGAGAAAAGTATGAGCGGAGGCGGCATGGAATCGGTGACGTCTAGGCATCAACAGAATGGTCAGCACAGCAGCGAGCGATGTGGGTATTTTCAGATGCCTCTGCACTATCCCAGGTACACGAAATCGGACTACGAGACCATGCCGGAGTGGAGGCTTGACTGTTTGCTTAAAGAGTATGGGCTGCCGATCACCGGAGACGTTGAGCAGAAGAGGAAGTTTGTTATGGGAGCCTTCTTGTGGTCTTATTAGACTTAATTATTTCTTAATTGCATCGATCTATGAGAGATATATATATATATATATAATGC…
	RO_CBEa0002K20f	557	1	3	aag	4	Y	55	AATCGAATTCCCAAACCCTC	CTTGCTCGAGATTCCGATGT	60.131	60.362	294	TTACGGCCGGGGACTGAGAAGAATCCCCAAAATCCCCAAATCGAATTCCCAAACCCTCAAATTCAATCTCATACTCTCTCTCAAATCCAATGGCGCCCAAAGCCGAGAAGAAGCCCGCGGAGAAGAAGCCGGCCGAGGAGAAGAAGTCCACCGTCGCTGAGAAAGCTCCGGCGGAGAAGAAGCCCAAGGCCGGAAAGAAGCTCCCAAAGGAAGCCGGAGCCGCCGCCGGAGACAAGAAGAAGAAGAGAACTAAGAAGAGCGTGGAGACGTACAAGATCTACATCTTCAAGGTCCTGAAGCAGGTGCACCCGGACATCGGAATCTCGAGCAAGGCCATGGGCATCATGAACAGCTTCATCAACGACATCTTCGAGAAGCTCGCTCAGGAGTCCTCCAGAC…
	RO_CBEa0007F08f	693	1	3	gct	4	Y	43	CCCTGCTAGGCTAGGAATCA	CGAGCCTGCCACTTATCATT	59.429	60.235	150	TTACGGCCGGGGGAGGTTCGAATCTCATAAGTTTTGAATCCAAGATTTCTATGTGTTTGAACTTTGTCATTGCGAAATTCATGAATTTGAATTTTGTTGTTGGGCCCTTTACTAGGCAATGAACGCTTGTCCCAAGGCGAACATCACCAACATTAATGATAAGCTACGAGAGGAAAACCTTTACTTGATTACTGAGGCAGGAGAACAGGGGAGGCTACCTGTGTTGATTTTAAGCATGAAGGAAGAAAACAATACCCAGAAAAAGCCTGCTGTTGTTTTTCTGCATAGTACAAATAAGAACAAAGAGTGGTTAAGACCATTGCTTGAGGCCTATGCTTCAAGGGGATATGTAGCAATTGCCATTGATTCTCGATACCACGGTGAACGTGCCAGCAATAT…
	RO_CBEa0008O01f	608	1	2	ag	6	Y	39	TCTGCTTCAACTCCTCCCAT	ATGATAAGCACCCACCTTGC	59.803	59.962	204	TTACGGCCGGGCACACAAGACCAAGTCATACCAACCTTACTAATTCCACAAAAGAAGACTTCGTTCGTCATTTCCCAATTCCAGAAAAGAAAAATGAGGGTATGACCAGAGATGTTGGAACTCAAAGCACTCCTCCTGATATCAGTTCTAGTAGTCTTAGCTCTGCTTCAACTCCTCCCATTGTGGAGAGAATGTCGAATCGATGTCGCAGTGGAGATTCCCCAAATTCAAATTCAAAACCAAAATCTGAAGAAGAAGAGATGGAATTGAAGGATACAGAAAAGGAAGAAGAAACAAAAGAAAAAAAGGAAGAGAGAGAGAGAAAAAAGATGAGCAAAAGTGCAGGCAAGGTGGGTGCTTATCATGGATGAGAAAAAGGTACAGAGAGAAACACAAACC…
	RO_CBEa0002H03f	327	1	3	ctg	4	Y	39	CACGCAAGACTCCCGATTAT	TTATTGCCGTTTTCTCTCGAA	60.096	59.84	273	TTACGGCCGGGGCCTGACAACACACGCAAGACTCCCGATTATTTTTTGTAATTTCAATATGTCAATGGGCTGTGTGTAATCCATGTTTCTGCCATGTTACTGTAGATGTGTCTTTAAGAGGAGTTGTGTTATTTAAGTTGAGGGTTATGGTCAACATGATTCTTTTGTTTGGAGTTTTTGTCCTGCTGCTGCTGTTTTGTTGATTTGCTGAAGAAACTCGTTAGGAGAATTGACAGTAGTCACAGATGGTCTGTCGCTATTGTCTTGTATATTTTTCGAGAGAAAACGGCAATAACATGGTATATCTTGTTCAGTAATTTTGCATCT
	RO_CBEa0003I06f	426	1	4	tgtt	3	N	32	TCCCTTTCGGATTACAGCTC	GTTTCAAATGCAGCAATCCC	59.269	60.457	149	TTACGGCCGGGATTGAGGTTTAGTTTCTCTTTCTAATTCAATTGCTTCAACTCTTTGGTTTTGAGCAGTAAAAGGATGGTTACAGCTTCATGAGGAGTAAGTTGTGATCTAGTGATTTTAAATTTTAATGTTATTTTTTCTGACTACTCATATCACATGCTAGTTGTTTAACTTGTAATTATCAATATCTCCCTTTCGGATTACAGCTCTTTGTTGTTTGTTTTTCTTTTCCCTCTTAAAGTTATGTGTATCCAATTTTGTTCAAATTCTGTAGCTTATTGAACCGTGTTTGTTTGTTTTTAGGATCCAACACGAGGAGGGATTGCTGCATTTGAAACATATCTACTTTTCTATTTCTCAATTATTATGGCCCTGGATTGTATTACTATTGTATTATTC…
	RO_CBEa0004I11f	502	1	3	tcc	7	Y	49	GAGACGAGTGGAGGAAGCAC	GGGGGCACTGAAATATGAGA	59.993	59.894	248	TTACGGCCGGGGAGTAAAGAAGAAGAGACAGAGCGAGGGAGCGAGCAGAAATGGGAAGCAGTAAGCCTTGGGACCCACAGGGGAGTTCTTCAGGAGGAGAGACGAGTGGAGGAAGCACCCGATGCTTTCGAATCAGCTCCGGCACGCGACTCCTGGCCTCGGCATCGCTCTCGTGGCCTTCGGCGTCTACTTGGTCGGCGAGCAGTTCTACAACCGCGTCATCGCTCCTCCTTCCTCCTCCTCCTCCTCCTCCTCTCACTGAATCAATGGATTTCATTTTGCACCTGCAGATTGGCTGCTCAGCTAGAGGAACAAAGTCTGGAGTTTCTCATATTTCAGTGCCCCCTTTCTGGTTTGTATTTCAATAAAACAATTTCAGTAACCTAGAGCCTCAAAGAA…
	RO_CBEa0005M17f	469	2	5	tcttt	3	Y	42	CTGTGAATGATGATGGTGCC	ACAAATTCACAGCCAGCACA	59.925	60.31	274	TTACGGCCGGGCAGCCATCATCTACAACAAGGACGCGGCTTGGGATGACCATTGGATTTTCTGGGTTGGACCATTCATTGGGGCAGCACTTGCAGCTTTGTACCACGTGGTTGTGATCAGAGCCATTCCCTTCAAAAACAAGTGAATGCTAAGTGAACTGTGAATGATGATGGTGCCAACAATCAACATGATGATGATGATGTTGTACAACTTGTGGCCTTAGAACATGTCTAGCTCAAATGACGCTCATGCCAGTCGAGCTTGTTTGTTTTTCTATCTGTATGGTTTTTTTTTTTTTTCCATGTTTGTTAAGCAAGAATTGTAATATCTGCTACTTCTTCAAGATCAAGGGCCCTCTTTTCTTTTCTTTTTTAGGCAAAGGGGCCTGTCTTTATGTGA…
	RO_CBEa0005H05f	548	3	2	ag	6	N	42	TTACGGCCGGGGAATAAC	GATGCCTAGACGTCACCGAT	60.66	60.104	140	TTACGGCCGGGGAATAACCAGAGAGAGAGAGCGAGCGAGAGAGAGAGAGAGAGAGAGAGAGAGAGAGAGAGAGAGAGAAGCAAAGGCTTTAGAGAAAAGTATGAGCGGAGGCGGCATGGAATCGGTGACGTCTAGGCATCAACAGAATGGTCAGCACAGCAGCGAGCGATGTGGGTATTTTCAGATGCCTCTGCACTATCCCAGGTACACGAAATCGGACTACGAGACCATGCCGGAGTGGAGGCTTGACTGTTTGCTTAAAGAGTATGGGCTGCCGATCACCGGAGACGTTGAGCAGAAGAGGAAGTTTGTTATGGGAGCCTTCTTGTGGTCTTATTAGACTTAATTATTTCTTAATTGCATCGATCTATGAGAGATATATATATATATATATAATGC…
	RO_CBEa0008N22f	217	2	3	att	4	Y	29	TTAATACGCTCTTGTGGGCA	AGCAAAGCACTTTGATGCCT	59.325	60.022	117	GATTCTATGCATCTTACTTGGATTTTAAGAATCATGTTTGATTGTTTAATAACTGTGTGATGAAATATTAGTAGGCTTTAATACGCTCTTGTGGGCATTATTATTATTTTTTGTTTTGTTTTGTTTTTTCCTTATATTTTGTATTTTTGAGGCTCTGCCTCGTATCATTTTCAAAGGCATCAAAGTGCTTTGCTTGATGTATTTCTTGAATGATAAA
	RO_CBEa0008I19f	575	1	3	ttc	7	Y	49	GGGGGTCCACACATACAAGA	GCTCTGCTTCAGTTGGGTTC	60.634	59.997	251	TTACGGCCGGGGGTCCACACATACAAGACGCGTCTACTCAAATTATATTTCACATTTCTTCTTCTTCTTCTTCTTCTCCTCTCTAATTTCTCGAAGCGCAAACCTCTTCCGACCATGGCCGATCAGCTCACGGACGACCAGATCTCTGAGTTCAAGGAGGCCTTCAGCCTCTTCGACAAGGACGGCGATGGCTGCATCACTACCAAGGAGCTAGGCACTGTCATGAGGTCACTTGGGCAGAACCCAACTGAAGCAGAGCTTCAGGATATGATTAATGAGGTTGATGCTGACGGGAATGGTACCATTGATTTCCCCGAGTTCCTTAACCTGATGGCCCGAAAGATGAAGGACACTGATTCCGAGGAGGAGCTCAAGGAAGCATTCCGGGTGTTCGATAAG…
	RO_CBEa0011O07f	560	1	4	gatc	3	Y	45	CGGGGGATACATTGTTTTTG	GCTCCCAACTTGTCAACCAT	60.046	59.973	121	TTACGGCCGGGGGATACATTGTTTTTGGTATTTTGACTTTCACTTTGAGATCGATCGATCACAATGGCGTGCCAAAACGGGGTGGTGTTTGAAGATTTCTTCCCGGCCATGGTTGACAAGTTGGGAGCGGAAGGGTTCATGAAGGAGCTCTGCAACGGGTTTCGGCTTTTGATGGACGGAGAGAGAGGCGTGATCACGTTCCAGAGCTTGAAGAGGAACTCCGGCTTGTTGGGGTTGCAAGGCGCCATGAGCGACGATGAGGTGAGGCGCATGATCAAAGAAGGTGATTCGGATGGTGATGGGTGCTTGAATGAGATGGAGTTTTGTACCCTCATGTTTAGGTTGAGTCCTGCTATGATGGAAACTTCTGTGGAATTGTTGGAGGAAGCTTTTGTTTCT…
	RO_CBEa0002N20f	323	1	2	ta	5	Y	33	CCACCCAATAGAACCTGAACA	TGACTTATTACCGCCCCTTG	59.838	59.953	207	TCTCTCCGAAAGAAAATTTCTATTTTCTTTTTATCCCATATTTGATTTTTATTCCACCCAATAGAACCTGAACATGGACATATGAGTTGATACCATTACTATCTATAGAAAGATATCAGGTGTGAATCTATAAGTCTATCTATCTGTATATATATAATACGGATGCATGATCTAGCAAGTATGCCCCTTGTTTTGTAAAGTAAAAAAAATGACCCTCGATTCCATGCCCGAATAAAGGGGCAAGGGGCGGTAATAAGTCATATAGAATCAATGATGGATTCATGGTAAAATCTTTCCATGATGCATTTTTTTTATTTTTGGCT
	RO_CBEa0002D05f	688	2	3	gat	5	Y	48	ACTGCAGTCACTGGGAGCTT	ATCATCGCTTCCTCCATCAC	60.057	60.042	225	TTACGGCCGGGGGGACCAAACCTTTTAGCCCCAAACCCAGAAAACCCTTCCCACACTAGCACACTCTTTCTCTCTGAATTGTGAGTGTGCTTCCTAGCTTGCTTCTGCAGCAAAGATGATGGCTTTGTACTCCTCTGACAAAAAGAGCTTCTGGGTAGGCTCTGTTCTAGAAGCTTTGATGGTCAACACTGTTCTTGCTGCTCACAACTCTCTTGCTCTGCTGCTCTTGGCGACTGGATCCCTGATGAATGATATCAATGCGTCGCCAAAATTGACTGCAGTCACTGGGAGCTTTCCTTTTGAAGAACTTTTCAAATTAGAAAAACCTGGTCCAGAAAACAAAGATGCCAGCGATACAGAGGACGATGACGAAGATGATGATGATGATGTACCTGAGGA…
	RO_CBEa0006B10f	657	1	2	ag	8	N	46	GGTGTTCTAGCCGCCCA	ATACCACCACGAAGCCTCAG	60.789	60.134	283	TTACGGCCGGGGGTGTTCTAGCCGCCCAGAGAGAGAGAGAGAGCGCCATTGAGAGCCTGAGAAGATGCAGATCTTCGTGAAAACCCTAACCGGGAAGACCATAACCCTTGAGGTCGAGTCCAGCGACACTATCGATAACGTCAAGGCCAAGATCCAGGACAAGGAAGGTATCCCACCGGACCAGCAGAGGCTCATTTTCGCCGGTAAACAGCTCGAGGATGGCCGTACTCTTGCCGACTACAACATCCAGAAAGAATCAACTCTGCATTTGGTTCTGAGGCTTCGTGGTGGTATTATTGAGCCTTCTCTTATGGCATTGGCTAGGAAGTACAACCAAGAGAAGATGATCTGCCGCAAGTGTTATGCACGCCTTCACCCTCGTGCTGTCAACTGCAGGAA…
	RO_CBEa0008K08f	353	1	2	ag	5	N	39	ATAGAGGCGTCCTGAGAGCA	GGGGAACAAACAGAGAACGA	60.119	60.088	194	TTACGGCCGGGGCAGGCATAGAGGCGTCCTGAGAGCAAGAGAGAGAGAATGCTGTGACTGAAAAGAGACTCGAGAAATATGAGAGGAAGCTTTTATATCATGGGATGCTTAATGCTAAATTCATGTTCTGGATGTGATTTATCGTTTTATGCAAAGGGAAAAAAAAATCCAATTTTTGATTTAGATTTCTATCGTTCTCTGTTTGTTCCCCCCCCCTCTTTTTGCCCGAGAAATTTCTATTGTTCAGTTAACATTTACCGTGTCATCATGTCACCTTTACTCTTCGTTCCCTATATTTGGCATCCCTATGTACCATAAATTGCGTCAATTTTAGTTAATAAAAGTATTGCACT
	RO_CBEa0005J09f	475	3	3	cca	4	Y	41	CTACCCACCCAAGTCACCAC	CCTTACCAGGAGGCATTTGA	60.275	60.066	126	TTACGGCCGGGTACACCAGTGTACTCACCACCACATCACCACTACCCACCCAAGTCACCACCTTACCACTACAAGTCTCCTCCACCACCACCACCGGCATACATCTACGCCTCACCCCCTCCTCCTCACCACTACTAGATAATGAGCTCAAATGCCTCCTGGTAAGGGTGAAGAAGAAGAAGGATGTTCAAAATAAAGAAAGGGGTTGTTGCAATCTCATCAATCATACGAACAAGAGCAGAAAAGCTAGCGAGTCTCCGCGTGTGATGTGAATGTTTTTATTAGTTTTATTATTATTTATGCTGCTGCTACAATAGGATGAAAATCACCAATCTTTGCGTGTCCCTGTACTCGACAGTTGTAGTGCACTTTCGTCTTCGATTAAAGAGTTTATATATA…
	RO_CBEa0007B18f	649	1	2	ct	5	Y	45	GGATTGACTGCCATTCCTGT	ACCCAGCATTGAGTTTGGTC	59.934	59.973	121	TTACGGCCGGGGAAACCAAAGCACAAAACCCTCTCCTCCCTTTCTCTTTCGTTTTCCCAATCCAAGTTTCTAGGGAAACAATCATGGTGAAAGGTCCGGGTCTCTACTCAGATATCGGCAAGAAAGCCAGAGATCTTCTTTACAAGGATTACCAGACCGACCACAAGTTCACCGTCACCACTTACACTTCTGCGGGAGTTGCTATCACTTCAAGTGGAATTAAGAAAGGTGATCTTCTTTTGGGGGATATCAGCACTCAGGTGAAGAACAAGAACATCACAACTGATGTGAAAGTTGATACCAACTCTAACGTTCTCACAACTGTTACTATTGATGAACCTGCACCTGGTCTCAAGGCAATCTTCAGCTTTCTTGTACCTGATCAGAGATCTGGAAAGG…
	RO_CBEa0008J13f	601	1	3	ttc	6	N	49	GGACTTGAAGGAGTGGCTCA	TCTCCATGGGATCTAAACGG	60.386	59.887	191	TTACGGCCGGGGGGACTTGAAGGAGTGGCTCAATTAAGTATCAACGACCTAAACACTTTTCTTCTTCTTCTTCTTCATGCATCTCTCTCCGATCTGTCCTCGTCCTCTCACTCTTCCCTCCCTGTAATTCGAATTCGCCCCAATTGACTCGGCCCCTTTCACCAATTCCGATTTCGAAACGCACCGTTTAGATCCCATGGAGATGGCCACGAGTCCCAGAACCGTCGAGGAGATCTTCAAGGATTACGGTGCTAGAAGAGCCGCCGTCGTCCGTGCTCTAACTTACGATGTCGACGAATTTTATGGACTCTGTGATCCAGAAAAGGAGAATTTTTGTCTGTATGGATACCCGAATGAAACCTGGGAGGTGACCCTTCCGGCAGAGGAAGTCCCGCCGGA…
	RO_CBEa0010N20f	488	2	3	atc	4	Y	48	GTTTGAAGAGCAAGGGCAAG	ATTGGATCGGATCTCAGACG	59.993	60.034	219	TTACGGCCGGGGGGGGCTTTACATCATCATTCCGAGAGAGAGAGAGAGAGAGCTTCGCACTATTCCAATGGCGTCCAGGGTTAGTTTGAAGAGCAAGGGCAAGACTACGAACAAGGGCTCCAAGGGTTCCGACGAGCGGCCAATTGCTCCGTCCGTGAAGGAGTGGACCTCGTGGACCATGAAGAAGGCCAAGGTCGTGACTCACTATGGATTCATTCCTCTGATCATCATCATCGGGATGAACTCAGATCCCAAGCCCCAACTTTCTCAGCTTCTCAGCCCCGTCTGAGATCCGATCCAATCCGATCGGTTCGGATTGATGGGTCATGGGTCGGCGCCTATTCGTCGAATCTACACCGTATGTTTCAGGCTATTACTGTGTAGTATGTTAGGGAGAAG…
	RO_CBEa0005P05f	579	3	2	ag	5	Y	47	AAAACCCCAAAGGGTGAAAG	CACTTTGGAGGCTTGCTAGG	60.193	60.008	280	TTACGGCCGGGGAAAAAGAAGAAGAAGAGAATCCAGCATCATCATCATCATCGCCACTCTCTCCTTCTGTGAGTCTGTGTGTTGTGCCCATCAAAATCCATTTGCTGTTTCGCACCCGTCACCGAAAAGTCGCCTCCTTTCTTTTTCTTCTTATTCTCTTTAAAAACCCCAAAGGGTGAAAGAAAGAGACTTATCAGAGAGAGAGAAAGAAAGCCATGTCTGGAGGAATTGCACGCGGTCGTCTCGCTGAAGAGCGCAAGTCATGGCGGAAGAACCACCCCCATGGTTTTGTGGCGAAGCCGGAGACTTTACCTGATGGGACGGTCAATTTGATGGTGTGGCATTGCACAATTCCTGGCAAGACCGGTACTGACTGGGAGGGTGGGTACTTTCCACTCA…
	RO_CBEa0009B02f	510	2	4	tcca	3	N	41	TGAAGGAGCTCGAGGAGTGT	ATTACGAATGGAGGGAGGGA	60.135	60.652	186	TTACGGCCGGGGTACTGGGTCATGTGGAAGTTGCCCATGTTCGGATGCACCGACTCTTCACAAGTGTTGAAGGAGCTCGAGGAGTGTAAGAAGACTTACCCAAGTGCTTTCATCCGCATCATTGGATTCGACAATGTTCGTCAAGTTCAGTGCATCAGTTTCATTGCCCACAAGCCTGCAGGCTACTAAATTTGATTTGTATTTGTCATTTCTTCCATCCATCCATCACTCCCTCCCTCCCTCCATTCGTAATGTCTAATGTATTGTAATGTAATGTATCCATGTAGCTAGTTGATTATGCTGCTGCTACTGGGTCAGTATGTTGTTCATTTGAATTTGAATTCGTTTTAATTAGGCTGCCTATGCAACACCGTTCTTTCTCTTTCCTTTTTCGAGACA…
	RO_CBEa0004K06f	496	1	3	ctt	9	Y	39	CCTTTTAGGGACACGTGGAA	CCAAATCACAATCAGCACTCA	59.964	59.707	143	TTACGGCCGGGTGTTCCGGTTGACGGAGAGTCTGGTTGTTGTGGAGGCCAAGAGAACGGGAGGAGATACTGGGCCTTTTAGGGACACGTGGAAGAAGCTCAGGCCTCGGCTGGTTTTGGGCCGCGAAGACGAGGAAGAAGAATCATCCATTGCTTCTTCTTCTTCTTCTTCTTCTTCTTCGTCTGTACAGTTGATTGAGTGCTGATTGTGATTTGGAAAAATGGTTCTGGTTTTGGTAATAACGATTATTAAGATAACTGTGATACTGTTGTGATTGTATTTGTTGTGCTTGAAATAAAGATTACTACTAGTCGATTTTGTAATCTGGGAAAAATATGGTATTAGCAAAAGATAGTCGTAGAGACTACAATGTAGAGAGAGTTTTGTGTAACAGAGAAT…
	RO_CBEa0007N18f	705	1	5	aaaac	3	N	47	GGGGATTCATTCAAAGCACA	ACTCAAACTCGGTTTCCCCT	60.843	59.972	260	TTACGGCCGGGGGATTCATTCAAAGCACACAGAAAGAAAACAAAACAAAACAAAGAGCAGCTAAGTAGCAACAATGGCAACCACAGCGGCTCTCTCTGGCACCATGGTGAGCACCTCCTTCATCCGTGGGCAGCCGATGACGAGCCTGAGGTTGGCTCCTAACGTGGGTCAGGCCCTTTTTGGGTTGAAGGCCAACCGTGGAGGGCGTGTAGCAATGGCTGCATACAAGGTGAAGCTCATCACACCAGAAGGGGAAACCGAGTTTGAGTGCCCGGATGATGTTTACATTCTTGACGCGGCCGAGGAGGCCGGTTATGACCTGCCATACTCGTGCCGAGCTGGTTCTTGCTCTTCCTGTGCTGGAAAAGTTGTTTCAGGGAGTGTGGATCAGTCAGATCA…
	RO_CBEa0005N14f	611	1	3	ctt	4	N	51	TCGATGTGGTGTTGACTGGT	GCACTCAGCAACCTTCCTTC	60.005	59.997	226	TTACGGCCGGGGGATGTGAAGTGCACATAAGAGTTTTTTTGAACGCGCCTCACGCGCACGAAAAAACAGAGAAACACAAAGGGCTCGAGCCCTCTCCTCCCGACCGTGAGCCTCCGACTTCCCGGTCGCTGCGCTCCGGTCGGGGAGGGTATGGCGACAACGGCAAAGAAGTGCAGATGGTGTGGAGGCCGGGAGTGGATTTGTCCATCATCCAGGGAGTCGAGTGTGGTGGTGCTGGAAGGAGGCTCACGGTTCGGATCCATTTTGGCTTTGCCGACGTCCCAAGGTCTTGACGGAGCTGCTTTTTGGTGGCTGTCGTTCAATGGGGTGACGTTCGTATGGATCGATGTGGTGTTGACTGGTGTTGAGGCCTCGTGGCTCGGCGATGGTGCCCAAGCT…
	RO_CBEa0007H20f	696	1	2	ct	8	Y	53	CTCCCCGTCACCAACTCTAA	GAGTCGGAACGAGTTGCTTC	60.103	59.997	185	TTACGGCCGGGGGAGAACAAAGGCCTGACAGTGGACGTGAACGAGAGCGTGGACGGTGAGATCGACGCTGATAAGCTCCCCGTCACCAACTCTAAGCTCATCGCAGCCGTCCATCACTCTCTAACTTCCCGTACTTCTCCAATCCGCGCCACGCCGCAGCACTCTCTCTCTCTCTCTACTGGCGAGGACAGAACTGGATGGACAGTTCTAGAACGACTCAATCCGCGTCGACTCGTCCTTGAAGCAACTCGTTCCGACTCGGCCGAATCGGCCTGGGCTTGGCGCCAGCGAGTCAAAACGGAGTTCGCCAAGCCACGGGGGGTGATGAGGGGGAGCTTGATGAACCGTCGAGCGGTTCAGAGGTTCCGGCAGGCGCTGATCTCGACCGTTGGATCAGTG…
	RO_CBEa0003E19f	643	1	4	aaga	3	Y	50	GCCGCTGAAGAAGAAAGAAG	ACTCTTCCACCATTGCTTGG	59.336	60.111	224	TTACGGCCGGGGAGTTCGCCGCTGAAGAAGAAAGAAGAGGGCTAGAGCTAGCTGAAGAAGAAAGAAAGAAAGCAGTCATGGCTTCATCCATGTTCTCATCGGCTGCTGTGGCCACCACCGCCTCCCCGGCACAAGCCAGCATGGTTGCACCATTTACCGGCCTCAAGTCTGCCGCAGCTTTCCCAGTCACCAGAAAGACAAACAGTGACATTACCTCACTCCCAAGCAATGGTGGAAGAGTGCAATGCATGAAGGTGTGGCCTCCACTTGGATTGAAGAAGTTCGAGACTCTGTCCTACCTTCCACCCCTTTCTCCCGAGTCCTTGGCCAAGGAAGTAGATTACCTTCTTCGCAACAAATGGGTTCCCTGCTTGGAATTTGAGTTGGAGCATGGATTTG…
	RO_CBEa0004H04f	504	2	4	ctcc	3	N	42	TCATTGCCTACAAGCCTGC	CTCAACGTACGTCCACTCCA	59.964	59.745	299	TTACGGCCGGGGACGGACGGTACTGGGTCATGTGGAAGTTGCCCATGTTCGGATGCACCGACTCTTCACAAGTGTTGAAGGAGCTCGAGGAGTGTAAGAAGACTTACCCAAGTGCTTTCATCCGCATCATTGGATTCGACAATGTTCGTCAAGTTCAGTGCATCAGTTTCATTGCCTACAAGCCTGCAGGCTACTAAATTTGATTTGTATTTGTCATTTCTTCCATCCATCCATCACTCCCTCCCTCCATTCGTAATGTCTAATGTATTGTAATGTAATGTATCCATGTAGCTAGTTGATTAAGCTGCTGCTACTGGGTCAGTATGTTGTTCATTTGAATTTGAATTTGTTTTAATTAGGCTGCCTATGCAACACCGTTCTTTCTCTTTCCTTTTTCGA…
	RO_CBEa0001E22f	556	1	2	at	8	Y	38	GAGTGACGATGCAGATGAGC	ATATGCCAGATCCAGGCAAC	59.537	59.923	284	TTACGGCCGGGGATATACATAAGAAATAATTCTCAGGACGATTTGAGAGGAATTAAGGAAGGTGAAGCTATGAAGTTCCTGTTCCAGTGTCCTTGCTGCTCTTGCTTCTGCTTTATGAAGCCAAAGAAGGGCAAAGCAAAGGTGAAGGCTGTAGCAACCAAGGAAGCAGCAAAGGAAGAGAAGAAGGTGGAAGAGAAGAAGGAAGAGAAGAAAGAGTGACGATGCAGATGAGCTATCTTCCATATCAGATTCAAAGCATATGAAAGCATGTATGTTGAATGTTGATCCTTCTCTCTTTCTTTTGTGTTTATCCTATTAGTAATGTACAACCAATTGTTGTTGGCATTTGCAACCAGGTTAATTAACACTAATGCTAGCTTGATATATATATATATATGG…
	RO_CBEa0002P01f	615	3	3	cgg	4	Y	54	CCATCGCCAATAACCTCATC	TCAGCATCTCCAAAACCCTC	60.296	60.195	279	TTACGGCCGGGGACCAACAAAAAACCCTCTAATTAATCCTCTCTCTCTACCCCTCCCCTCCCTCTCTCCAGTTTCTCTCTCTACAAGACAAAAGAACGCTCTCTCTCTCTCTAAAAAAAAAAATGGAAGTGGGCGAACCAAGCCCGTCTGTGGTGGCCAAGAAGCTATGGAACCTAGTACGAATAGTGTTCTTCATGTTGCGTAAGGGCTTGTCCAAGAGCAAGTTGTTAGTCGACCTACATTTGATGCTCAAGCGCGGCAAGCTAGCCAGCAAAGCCATCGCCAATAACCTCATCATGCTCCACCACTCTTCCATGGCCAACTCCGCCTTCAGCTGCCGCTCCAACGACGCCGTTTCGTTCATCACGCCGCGGGAGTACGAGTTCAGCTGCAGCAACA…
	RO_CBEa0009A06f	537	1	3	gag	5	Y	43	TACGGCCGGGGTTCAC	TTCGATGTGATTTTGGACGA	61.517	60.049	166	TTACGGCCGGGGTTCACGAGGAGGAGGAGGAGGATTGAGTTCCTCCAAATCCACCGGTTTCTTTGGCAAAAAATCAATGACTACAAGTCCTAGTCAACAACAAGATAATCTTGTGAAGAGTTATCCCGGCGCTGCTTGTATTATTACTCGTCCAAAATCACATCGAAGTGGCGGTGCTGGGTCTCCATATCCGTATGATATCTGCCAAGACCATCTCAACTATTACTATGATGCAATACGTCTGTGTGGGAGCGATTGTATCACTAGTACAGTATATAGAAAGCACATACGTGACCTTTGTGGTATTGAGGTGTCACCTGATGAGTTACAGAAGAAGCAAGGCTCTACATCCACTGATGCAGATGCAGCAGCTCATCTTTGAAGATGATCCGTGACAGT…
	RO_CBEa0001B12f	519	2	4	ctcc	4	N	44	GGATTCGACAATGTTCGTCA	GAAAGAACGGTGTTGCATAGG	59.502	59.623	257	TTACGGCCGGGTTCGCAACAAATGGGTTCCCTGCTTGGAATTTGAGTTGGAGCATGGATTTGTGTACCGTGAGAACCACAAGTCACCTGGATACTACGACGGACGGTACTGGGTCATGTGGAAGTTGCCCATGTTCGGATGCACCGACTCTTCACAAGTGTTGAAGGAGCTCGAGGAGTGTAAGAAGACTTACCCAAGTGCTTTCATCCGCATCATTGGATTCGACAATGTTCGTCAAGTTCAGTGCATCAGTTTCATTGCCTACAAGCCTGCAGGCTACTAAATTTGATTTGTATTTGTCATTTCTTCCATCCATCCATCACTCCCTCCCTCCCTCCATTCGTAATGTCTAATGTATTGTAATGTAATGTATCCATGTAGCTAGTTGATTAAGCTGCT…
	RO_CBEa0010C04f	562	2	3	aag	4	Y	45	GGGCTTGGAAATTTGATAGAG	ACCTGTGTGCCAACTTCTCC	57.822	60.159	268	TTACGGCCGGGGGACCAAAAAATAGGGCTTGGAAATTTGATAGAGGAGGAGGAGAAGAAGAAGAAGGTGATTGAGAAAATGGGGAAGCAGCCGGTGAAGATGAGGGCGGTGGTGTACGCGCTGTCGCCGTTTCAGCAGAAGGCGATGCCTGGGCTCTGGAAGGACCTTCCGGCGAAGATCCACCACAAGGTCTCCGAGAACTGGCTCAGTGCTACTCTCCTTATCGCCCCTCTCGTCGCCGTCCACGCGTATGTGCAGAATTACCAAGAGAAGGAGAAGTTGGCACACAGGTACTGAACAAATGTCTTCATTTTAGCGAAAGAAGCTCCCCAGTTTTCTTCTTGTTAGAAACCCTGTGTTGTAATTTGATTGTTTGCTACTAAGTTACATTTCAGAAGT…
	RO_CBEa0003M14f	620	1	3	att	4	N	44	GTTCAGGACAAAGAGCTGGG	AGACGAGCCATCCTGTTGTT	59.844	59.727	245	TTACGGCCGGGGAACCAATTCGTTGTACGTTGTTGTATCAAAGCTAGCTTGTTCGATCTTCGGGTAAGCTAGCTTTTGAATTTCTATTCTTCAGGGTTGGTCTCCATCGATCTCTAGCAGCTACATATATGGTTGAGGTAGACGTTGTAGTGATCCCAAGTGCTTTTGATCCATTTGCGGAAGCTCGAGAGGCGGATGCCCCCGGGGCGAAGGAGTATGTGCATATCCGAGTGCAGCAAAGGAATGGAAAGAAGTGCCTGACAACAGTTCAAGGGCTGAAGAAGGACTTCAGCTACGACAAGATACTCAAAGATCTCAAGAAAGACTTCTGCTGCAACGGCAATGTGGTTCAGGACAAAGAGCTGGGCAAGATAATCCAGCTCCAAGGCGATCAGCGCA…
	RO_CBEa0006A24f	186	1	2	ag	11	N	43	GGGGGCCCATGAGAATATAG	GCCTGAACTTGATTCATGGTG	60.491	60.511	173	TTACGGCCGGGGGCCCATGAGAATATAGATGAACCAAACTGCAAAGTTAAAATAAACTAGAGAGAGAGAGAGAGAGAGAGATATGGAGGGGGTTTAAGAGAGGTTTTTAGGTCCACCAACTGGTAGTTAGAGATTGAGCTCCTTAACCAAACACTTGATTCACCATGAATCAAGTTCAGGCCTTTG
	RO_CBEa0007C11f	607	1	3	agg	4	Y	52	GGGATCGCAAGCAGCA	CACCCCTCTTCTTCATTCCA	60.647	60.042	168	TTACGGCCGGGGATCGCAAGCAGCAGGAGGAGGAGGATCAAGAGCTCACCATGGGGAGGAGACCTGCGAGGTGCTATCGCCAGATCAAGAACAAGCCGTACCCCAAGTCACGGTTCTGTCGTGGTGTCCCTGATCCTAAGATCAGAATTTATGACGTTGGAATGAAGAAGAGGGGTGTTGATGAGTTCCCATTCTGTGTCCATCTTGTGAGTTGGGAGAAGGAAAATGTTTCGAGTGAGGCCCTTGAGGCTGCTCGTATTGCCTGCAACAAGTACATGGCCAAGTTTGCTGGGAAGGATGCGTTCCATTTGAGAGTCAGGGTGCACCCATTCCATGTTCTCCGCATCAACAAGATGCTTTCATGTGCCGGGGCTGATAGGCTCCAGACTGGAATGAGGG…
	RO_CBEa0003F17f	587	1	2	ga	5	N	41	AAAGCTGAAGAGCAACCGAA	ACATACTCCGCAACACCCTC	60.132	59.997	278	TTACGGCCGGGGGAGAAAAGCTGAAGAGCAACCGAAGACAAAGAGGAGTTGAGAGAGAGAAATGGAGGAAGCAAAGGGAGTGGTGAAGCATGTATTGCTAGCCAAGTTCAAAGAAGGAGTCTCCGAGTCTGAGATTGAGCAACTCATCAAAGACTATGCCAACCTCGTCAATCTCATCGATCCCATGGAGTCCTTCCACTGGGGAAAGGATGTGAGCATTGAGAACATGCATCAAGGTTTCACTCATATCTTTGAGTCCACCTTTAAGAGTACTGAGGGTGTTGCGGAGTATGTAGCTCATCCAACCCATGTTCATTTTGCGAACTTGTTCCTTTCTCATTTGGATAAAGTCCTTGTGTTTGATTACAAACCCACTACAGTTCGTGTCTGAATCTGAAG…
	RO_CBEa0007O16f	697	1	2	ta	7	N	49	GGGGATCAGACGAAATTCAC	AGCAATGAGGATGATGGAGG	59.341	60.034	294	TTACGGCCGGGGATCAGACGAAATTCACCATCATTAATTCAGAGTATATATATATATAGTTCAATAGTTGAGTGAGAGTGACGACTTTGTATTAATTTAATATGGGGAGTGGTCAAGAAGATGGTTATGGTGACTTGGAGAAGCAGATGCTGGTTCTGCACGACCGCGAAGAGAAGCACTTCATGTCCAGTGAGATTGTCCGTGACGTCATTCTCGGCGTCTCCGACGGTCTCACTGTCCCTTTTGCCCTCGCCGCGGGGCTCTCCGGCGCTGACGTCAGCTCCTCCATCATCCTCATTGCTGGCATTGCCGAGGTTGCGGCCGGTGCCATCTCCATGGGACTTGGCGGGTACCTTGCGGCGAAGAGTGAAGAAGATCACTACATGAAAGAACTAAAGA…
	RO_CBEa0004D06f	639	1	3	atg	4	Y	47	GCAGATGCTGGGAAGAAGAG	TATTTCCTCGCCATTTTTGC	60.096	60.04	212	TTACGGCCGGGGAGTTCGTGTCCCAACAAGCAGGACCAGTCCTCTTACAAGCTTGTAGTCGTGTTTGGGGAGCTTCCAAAGCTGTCATTCATAGTGTACAACTCGAGCAGCAGATGCTGGGAAGAAGAGATGGCCTTGTGTAAGAAGTTCAATGATGATGATGATTCAAAGGAAGTTGATGATTCTACAGAATTTGACTCAAATGATGACAATGCTGTGTACTTCCTCAGCAAGGCAGGAAATGTAGTGGCAACCAATATGCAAAGAAGCCCATCTAAGCAATACTCATCGGTTATCACTAGCAAAAATGGCGAGGAAATAGTCCATTTCCTTAGCTCGTCGGGCTCGGTTGTGGCTTGCAATCTGACCTCCAAGTGCTTCACTGAGTACCCGAGGCTA…
	RO_CBEa0011K13f	599	1	4	ctag	3	N	44	TCGAACCTGTTGCCTTCTCT	TGGAAGGACACAAACATTGC	59.989	59.547	299	TTACGGCCGGGGAAAGAAAGAATTCATTCTCTTTCCAAAAAAAAAAAAGAAGAATTCATTCACTCATCAATGGAGGCTACTCGGAACTTGGTGCTTCTGGTGGTGCTGGTGTTGGTGGCGGTTGAGGTCTCAAATGCGCAGACCATATGCAATGTGTCTGTGAATAACTTGATGACCTGCAAGCCGGCGGTGACTAAACCTAACCCTTCCTGACCAACCCCGACCTGCTGCTCGGTCCTGTCACACGCCGACTTGGGGTGCCTTTGCTCGTACAAGAACTCGAACCTGTTGCCTTCTCTGGGGATTGACCCTAACCTTGCCATGCAGCTCCCGGCCAAGTGCAAGCTGCCTCACCCCGCCAATTGCTAGAGGCCTAGCTAGCTAGCTACGTTTAATAAT…
	RO_CBEa0010I07f	682	1	2	ct	8	N	48	GCTCTCGCTCTCTCGTCTTT	CAACCCACTTTCCGTCAACT	59.069	60.005	213	TTACGGCCGGGGCTCTCGCTCTCTCGTCTTTGCGTCGCAGCTCTCTCTCTCTCTCTCCTCCTCAAATCCCTAATAATCCCTTTTGGGGGCGATCCGAGGGTCACCTGCTGCAAACATGTTGGTTTACCAAGACCTCCTTACTGGTGATGAGCTTCTCTCGGACTCGTTTCCATACAGAGAGATCCACAATGGAGTATTGTGGGAAGTTGACGGAAAGTGGGTTGTTCAAGGAGCAGTTGAGGTAGACATTGGTGCAAATCCTTCTGCTGAAGGTGCAGATGGTGATGAGGGTGTTGATGATCAAACTGTTAAGGTGGTTGACATCGTCGACACTTTCAGACTTCAGGAGCAACCTCCTTTCGACAAGAAGCAGCTTGTCACATGGGTGAAGAGGTACAT…
	RO_CBEa0009G06f	411	1	3	aag	4	Y	40	CTCCATCTTTCGGCTTGAAC	ACATGACGATTTACCCGAGG	59.813	59.813	169	TTACGGCCGGGGAAAGTTGAAGACTCCATCTTTCGGCTTGAACAGAATGGGTGACAAGAAGAAGAAGGCTACATTGTTCATCCGACTTGTCTCAGCTGCTGGGACCGGATTTTTCTACGTCAAGAAGAAGCCATCTAGGATGGTAGAGAAACTCGAGTTCCGGAAATTTGACCCTCGGGTAAATCGTCATGTTCTATTTACAGAGGCAAAAATGAAATGAGCATCGAGTACATATAGGTGATGTATTCATCGTCATCCTCCTGTTTTTAAAGTAGAAACTTTATTTTAAAGTAGACCCAAGTGCTTAGATCAACTATTGGTCTTGTCTAGTTGATCTTGGTATCTTATTGTAATAAGTTCAAATTTGATGCCAAATCATGCTTATCGAAACAGTGAGGA…
	RO_CBEa0008K04f	449	3	2	tc	19	Y	43	GCACATCATTCATCGCATTC	TCTACCGTGCTTCCTGCTTT	60.049	60.015	186	TTACGGCCGGGGCACATCATTCATCGCATTCACATCTCTCTCTCTCTCTCTCTCTCTCTCTCTCTCTCTCTCCCTCACTCTCTCTCTCTCCGTGTCTCTCTCTCTGTGCATGAAAATCGAAGATCGAACCAGAACAAGAACAAGCAAATCAAGCAACCAAGTAATATGACAACAAACAAAGCAGGAAGCACGGTAGAAGGTAGCCATGAGTGTTGCATGTGTGGAGATTTTGGCTTCTCCTACGAGCTTTTCCAATGCAAGGCTTGCCAGTTCAGATCTCAGCACAGGTACTGTAGCAATCTTTACCCAAATGCAAAGTCCTACAGAATCTGCAATTGGTGCCTTACCCAGAAGGAAGAAACAAAAGAAAAGTCGCAAAATTCTTCAAATTCTTCATCT…
	RO_CBEa0004H24f	610	1	3	gag	4	Y	51	TTCGTCCTCATCTTTCGCTT	TCCGGAGACTCCTCTTCTTG	59.955	59.525	273	TTACGGCCGGGGGAGGTAAGAGCGTTGTGGGTGAGGCGGTTGGCCTTTGTGGGCGGCTGAAACTCAAAGCTGAAAGGCGAAGTAGCCAAGCTGAAACTCAAAGCGAAGCAGAGAAATGATGGCGTCGCATAGCCTCTCAACGCTGAGTGTATCGCCCACTTGGAGTTGGAGAAAGCAATCTCCTTCAGTATCACCAAGTTCGGTATCTTCGTCCTCATCTTTCGCTTCTCGCCGGCGTCGGAGCCACGTGGTCTGTATGGCCCCGGATGAGGAGAAGCTCACTCGCCGCAACCCTCTCGATTTCCCAATCGAGTGGGAGAGGCCTAAGCCAGGGCGTAGACCTGACATTTTCCCACAGTTTAGCCCTATGAAAACACCATTACCACCTCCAATGCCGTA…
	RO_CBEa0002F10f	629	1	4	aaga	3	Y	46	GGAGTTCACCGCTGAAGAAG	ACTCTTCCACCATTGCTTGG	59.989	60.111	231	TTACGGCCGGGGAGTTCACCGCTGAAGAAGAAAGAAGAGGGCTAGAGCTAGCTGAAGAAGAAAGAAAGAAAGCAGTCATGGCTTCATCCATGTTCTCATCGGCTGCTGTGGCCACCACCGCCTCCCCGGCACAAGCCAGCATGGTTGCACCATTTACCGGCCTCAAGTCTGCCGCAGCTTTCCCAGTCACCAGAAAGACAAACAGTGACATTACCTCACTCCCAAGCAATGGTGGAAGAGTGCAATGCATGAAGGTGTGGCCTCCACTTGGATTGAAGAAGTTCGAGACTCTGTCCTACCTTCCACCCCTTTCTCCCGAGTCCTTGGCCAAGGAAGTAGATTACCTTCTTCGCAACAAATGGGTTCCCTGCTTGGAATTTGAGTTGGAGGTTAATAGTT…
	RO_CBEa0009M19f	610	2	3	cac	4	Y	50	CAACCACGACAATGTGAAGG	AGCTGTTTTTGTTGGGGTTG	60.001	60.008	293	TTACGGCCGGGGACACTACTATACACTAGCTAGTCCAAAGTCCAAAGCAAGAGCACCCTCCTCTTTTATCACTTGCCATCATCCATGGCTCCTAGTGGGAAATTGCTCTCTCTCCTTTTCTTGCTATCTCTCCTCTTCTCTCAACAAGCTCTAGCTAGAAGTGTGTTCTTCAGCAAAGTAGCGAATGTGGACAACCACGACAATGTGAAGGAGACTGAAGAGCTCCCCAACAAAGAGAACACTGTTGTGACCAAACAATAGCAAGAGCCAACCTTCATCCCTCAAACCCAAAACGGCTATGGTCTCTACGGCCACGAGTCCACCGAGTTGCCCCCGTCTACCGCAACCAACGGTGCACGGTACACCACCACCGCCACCAACGGTGAACCATACACCACC…
	RO_CBEa0010L23f	623	1	2	ct	5	N	49	CCGGGATTAGCATTAGCATC	GTGATCTCAGTGCACCCCTT	59.529	60.12	113	TTACGGCCGGGATTAGCATTAGCATCTGATTCACACATTTCCAAAAACCCAACAACACTCTATTCCTCTTCATCTTCCTCTGCTCTCTCTCTTTTCTCCAAGGGGTGCACTGAGATCACTTTGAACCATGGCGAAGGGCGTTGCTGTTCTTAGCTCCAGTGAGGGTGTTAAAGGAACTATCCACTTCACCCAAGAGGGAGAGGGCCCAACTACTGTGACTGGAAATATTTCTGGCCTCAAGCCTGGGCTTCATGGTTTCCATGTTCATGCTCTTGGGGACACAACAAATGGTTGCATGTCAACTGGACCACACTTCAATCCTGCTAGCAAAGAGCATGGTGCTCCTGAAGATGAGAATCGTCATGCTGGTGATCTTGGAAATATCACTGTTGGGGACGA…
	RO_CBEa0005E05f	600	1	4	agcc	3	N	43	AGCTGACTGGGCAACTTGAT	CACTCAGGGACAGATGGGTT	59.874	59.962	163	TTACGGCCGGGGGTTCCTTCAATAGTTCACTTCTTTATCGTTCCACAGAAACAAGTAAAGGGGCTTAGGGTTTCAACTTTTCCTCTTGCTCAATTCAAGAAAAGGCAAGGTAGAGTAGAAGATCGATAGAGAAAAAAGAGAAGATTACCTTGCAGAACAGCACCAGAGGTTTTGCAGTATGCAGCTGACTGTTGAATTCGGTGGAGGATTAGAGCTTCTTTGTAGCTCTGTAAAGATTCACAATGTCAATGTGGAACTGCAAAAGGGAGCTGAAAAGTTAACCATGAAAGATTTACTCGCTTGGATTCGTACTAATTTGATCAAGGAGAGGCCTGAAATGTTTATGAAAGGAGATTCTGTGAGACCTGGTGTTCTAGCTCTTGTGAATGACTGCGATTG…
	RO_CBEa0008O13f	627	1	3	tct	9	N	51	CTCACGCAGTCAAGCTCAAG	GAGGACTCTGTTTGCTTCGG	59.922	59.989	230	TTACGGCCGGGGAGGGACCAGACTAAGAAGAGGCAAAGGCGGCCGCCAAAAGCGACGTCGTTGTGTCCGGGGAAGGCAGCGATATAAGTATATCAGGGACGTCATATTCTCCTCGCTGTTGTACCTTAACGCCCACGCTCACGCAGTCAAGCTCAAGCCTTTAGTCTCTGCTCTGTGCTTTCTTCCTCTCAAAGCTTCCTAGCAATTTCCGCTCTTCTTCTTCTTCTTCTTCTTCTTCTTTAATTTTTTGTTCTCAGCAACCGAAAAACAAACACGCCTTGCAGGGAATTGTATCCACTGGAAGGCTGTACCAGCTCGCCAAAACGACGTCGCAGAGCGTCAGAGCTCCGAAGCAAACAGAGTCCTCAGCGCAGCTCTCAGAAGTTGGAGAGAGAAATG…
	RO_CBEa0004M17f	537	2	4	ctcc	4	N	42	GGATTCGACAATGTTCGTCA	GAACGGTGTTGATAGGCAGC	59.502	60.667	252	TTACGGCCGGGGTGTACCGTGAGAACCACAAGTCACCTGGATACTACGACGGACGGTACTGGGTCATGTGGAAGTTGCCCATGTTCGGATGCACCGACTCTTCACAAGTGTTGAAGGAGCTCGAGGAGTGTAAGAAGACTTACCCAAGTGCTTTCATCCGCATCATTGGATTCGACAATGTTCGTCAAGTTCAGTGCATCAGTTTCATTGCCTACAAGCCTGCAGGCTACTAAATTTGATTTGTATTTGTCATTTCTTCCATCCATCCATCACTCCCTCCCTCCCTCCATTCGTAATGTCTAATGTATTGTAATGTAATGTATCCATGTAGCTAGTTGATTAAGCTGCTGCTACTGGGTCAGTATGTTGTTCATTTGAATTTGAATTTGTTTTAATTAG…
	RO_CBEa0007O11f	653	1	2	ga	11	Y	47	AACCAAATAACACCGGATCG	TTCCGACGACTGTTAAGGCT	59.685	59.875	281	TTACGGCCGGGCAGGAGAGAGATAATCGATCTGGACTCTCCCTCCTCAGTTGTTGGAATCTGAGCCATGATGTAGCTTACCATTGCCACCATTAAGATCTCCGTGTATTGATATATAACATCTCATTATTTCATCATCGTCCGACACCGGGAAGTAGCCCAACACACCTCCGCCTGGGATCCAAATCTGTCATATTTGGTTCGCGGAATTCCACGCTTCATTTCGCAAAACAACCACCATTTTTAAACCGGGAGACTCCGATCTTCTGTTCTCCACCTATCTGACAACCAAATAACACCGGATCGATCAATGTCCATGCACCGCACGCGCTGCACTCTCCTATACAAGACTCTTCGATTTATTATATACGTGTTTAGATCGAGTGATGGTCTTCTTATC…
	RO_CBEa0011O23f	583	1	2	ta	5	N	42	TTGGAATCAGAAACGAACCC	AATTGATTAGGGTTTCGGGG	59.91	60.013	145	TTACGGCCGGGGATTGCAAGTTTTTGATTTCGTGTTGGAATCAGAAACGAACCCTAACAAGCCTCTTCCTTTACCCTAATATATAAATTATATATATACCCAATTCTCTGCCTTCAACAATTCTCTTCCTCTTTGATTAATTGTGACTTACCAATCAATCCCCGAAACCCTAATCAATTCACTTTTCGTGTCAATTGGAGGACGGTGACAGTGAAACTTTCGCCATGGGCAAAAGCACGTTCAAGTCTGAACATCCTCTGGAGAGGAGGCAAGCAGAAGCTGGGCGTATCAGGGAGAAGTATCCAGAGAGAGTACCGGTGATTGTGGAGAAGGCCGTAAAGAGTGACATTCCTGACATTGACAAGAAGAAATACCTTGTCCCTGCTGATTTGACTGTTG…
	RO_CBEa0008G02f	708	1	5	aaaac	3	N	47	GCCGGGGACACAGAAAG	ACTCAAACTCGGTTTCCCCT	60.189	59.972	250	TTACGGCCGGGGACACAGAAAGAAAACAAAACAAAACAAAGAGCAGCTAAGTAGCAACAATGGCAACCACAGCGGCTCTCTCTGGCACCATGGTGAGCACCTCCTTCATCCGTGGGCAGCCGATGACGAGCCTGAGGTTGGCTCCTAACGTGGGTCAGGCCCTTTTTGGGTTGAAGGCCAACCGTGGAGGGCGTGTAGCAATGGCTGCATACAAGGTGAAGCTCATCACACCAGAAGGGGAAACCGAGTTTGAGTGCCCGGATGATGTTTACATTCTTGACGCGGCCGAGGAGGCCGGTTATGACCTGCCATACTCGTGCCGAGCTGGTTCTTGCTCTTCCTGTGCTGGAAAAGTTGTTTCAGGGAGTGTGGATCAGTCAGATCAGAGCTTTCTTGATG…
	RO_CBEa0008L22f	380	1	3	ctc	4	Y	41	GAATGTACAATCATCTGGGGC	AGCAAAGGAGAACAACCACC	59.263	59.187	222	TTACGGCCGGGGGTTGAATGTACAATCATCTGGGGCTCCTCCTCCTCGAGGATGGTCAGGGTAAAAAGAAACGGAAACCTTCCAGTTGAGTAACAATCATTGCGTGTGTTTTTTATTACGCATTGAATAAAGGCTGATGATAGGTGTATGGTGTCCTCATATATGGTTTGAGAGATACAAGGATGTTGTTGTATATCTGTGACCTCATTTTAGGATGGGTGGTTGTTCTCCTTTGCTTTTTCCTCTATTAGTGTTGGGACCTATTTATGTTTTCTCTAATGAGGCTTTCTTACTCGTGCACTATTGTCATATTTAGGAAGTTATGCGGATGTGTATTGGACTGAATTGTTATAGTAATCGGTCCCAGTGCATATGTTCAT
	RO_CBEa0003F22f	485	1	3	agg	4	Y	50	AGCGGAACCAGCTGAAGTAG	CTGCTGCAGGCTTCTCTTCT	59.639	60.035	236	TTACGGCCGGGGACTCATCATCATGAGGAATCTATTAAGGCTCAAGAGACTACTACTGCTGCTACTACTGAACAAGTAGTAGCGACAGCAGCGGAACCAGCTGAAGTAGTACCGAAGCCTGTGAAGGAGGAGGAGGAGCTAGCTGCTGAGGTGGCGGCTTTGGATGAGCCTGTAGCTGCGGCTCCAGAAGCTGAAACCCCAGTTGAAGTTGAGACAAAGGACGAAGTGGCGCCGGAAGCAGAGCCAGAACCAGAACCAGAACCGGCATCTGAGGATCTTAAAGAAGAGGTCGTAGTCGTCCAGGAAGAAGAGAAGCCTGCAGCAGTTGAGGAAGCAGAGAAGCCAGCTGCTGCTGAGGAGGAGAAAGTTGGTACTGAAGTCCCAGAAGAGAAAGCTGAG…
	RO_CBEa0007D20f	633	2	4	agga	3	Y	48	GAAGGAGAAAAAGGGGTTCG	CCGGAAGCTGAGTCAATCTC	60.046	59.95	226	TTACGGCCGGGGCAGAGAAAGAGAAAAGAAGGAGAAAAAGGGGTTCGAAGAGGCAATTGAATTGAAATTGAAGTTCCAGTACAGGAAGGAAGGAAATTGGTTCAATGTCGGACCCGTACGAGAGAGTGAAAGGAGGTAGATTGACCTTCAAAGACGGAAGTTTGGCCTCTCGCAGCAAAGCCATCGATAAGAAAAAGAAGAAGAAGAAGAAGAAGAACCCTAGCAACGACGATGAGATTGACTCAGCTTCCGGGGGGGATCTGGTGGGCGACGATGCAATTGCAGCCGGAGAAGCAGAAGCAGAAGCAGCCGGAGAAGAAGAGACTTACACTATCGACGCGGCCAAGCGCATGAAGTACGATCAGCTCTTCCCCGTTGAAGCCAAGAAGTTCGGTTACG…
	RO_CBEa0009O03f	539	1	4	tacg	3	N	46	CGACCACCAAAATGTGACAG	TGACAGAAACAATCAGAAGCA	60.001	57.036	145	TTACGGCCGGGGAATATAAAGAAGGATAAGAAATTTGAGGAATTGGTTTTGTCTTGCAGAGATGAGTTCACGTTCATTAGCTCTGTTAGCAGCCCTGATGAACCTGATGACACTTCTCGCCACAGCTCACTGCATCATCAACACCACCACCATCACCTCTAGCTCGTCTCGGTGCGATGGCGGCAGCACTGACGACCCTTATGCCTCATCGGAGAGATTGACTTGGACTCGGAGGAGTTCATGATGGATTCCGAAATCAGCAGAAGAATCCTTGCCGGAAATAGGCCCGGCAAAACAGCCTTGAATCCTGCCCAGTATTTGTCGAGGTGTGACCGACCAAAGGGTCCTAAATGCCACTCCAATACCGATAATTTGAAAGCCCGACCACCAAAATGTGAC…
	RO_CBEa0004J22f	576	1	2	ct	10	N	49	GGGGAGCTTAGGTTGCTCAC	TAGAGCTGAAGGTGGTGGCT	61.153	60.012	216	TTACGGCCGGGGGAGCTTAGGTTGCTCACTCCTCTTATGCTGAGTCACAACTCTCAACTCTCTCTCTCTCTCTCTCTCGGCAATCGGAAATCGGCAATCGGAAAAAGTTGAAGAATGCCAGGCGTGACTGGTCCTTCAGATTACTCGCGGGAGCCACGTCGACATCCAAGCCTCAAAATTAATGCCAAGGAGCCTTTCAATGCGGAGCCACCACCTTCAGCTCTAGGTGCCTCTTACGTCACTCCCGTGTATTTGTTCTACAAGAGAAATCACGGTCCTATTCCAATCGTCGACGACATCCACAGCTACTCTATTTCCATATCCGGATTGATCGAAAATCCCAAGCACCTGTTTTTCAAAGATATCAAGGCACTTCCCAAGTATAATGTCACTGCCACA…
	RO_CBEa0005G15f	408	1	4	ggtt	3	Y	42	CTGCATGTACTTTGGGCCTT	TATGGAAGCAAGACAACCCC	60.132	59.933	174	TTACGGCCGGGGGGACAGTGATGTTGTATATATGGGAGCGAGTGAATAGGAAGGATTCAGAGGATTTTGCAGGGGCAGTAGCTTCTGGTCTAATTTGCGGTGATGGGATTTGGACTATTCCATCAGCAATCCTCTCTATTTTCAAGGTCAATCCACCCATCTGCATGTACTTTGGGCCTTCTTTGAGCAGTTAGCTGGTGTTGTGATTGTAGCGTATAACTTGAAGGTTGTACTGTTTCAACTGGGAGCTCAGGTTGCTGGGTTGGTTGGTTGGACTCTGTAAATGCATAAATATTAAATATGTATGATTTATTGGGGTTGTCTTGCTTCCATATAAAGCAAACGTTTGAATACTTGGGAAGTGTAGTCTCCCTTCCCTCTTATATTATTCAATTAGTC…
	RO_CBEa0005B02f	471	1	3	aga	4	Y	42	GATTTTCGTGGGGTACATGG	GACAGCGTTAGGTCTTTGGC	60.051	59.882	223	TTACGGCCGGGGTTTGAGTTGTATTTTGGGCTTATGATTTTCGTGGGGTACATGGTAGTCGACACCCAGGAGATGATTGAGAGGGCACACCATGGTGATCTGGACTATGTGAAGCATGCCCTGACCCTTTTCACTGACTTCGTTGCTGTTTTTGTTCGCATACTCATCATCATGTTGAAGAATGCTGACAAGAATGAGAAGAAGAAGAAAAGGAGGGATTGAGCTGCTTCTTTTTCAGGCCAAAGACCTAACGCTGTCGTGCAATGCAAAAATACATGAGTTACATGTCCGACTCGGAAACATCATAATTTCTGTTAATATTTCCTACTTATGTGGGTGGTAGACTGGTAGTGGTTGTCTAGTTTTGCTGCTGGTTATGGCAAGCTTCAAACATGTTTT…
	RO_CBEa0006L16f	539	3	4	tagc	3	N	42	GAGATCAGGCAACAGTGCAA	GCAAGCAGCTGTCTCACACT	59.992	59.368	149	TTACGGCCGGGCTTCGACAACAACTACTACAGAAACATTTTGGACAACAAGGGCTTGATGATGGTGGATCACCAACTTGCCACAGACAAGAGGACAAAGCCCTACGTCAAGAAAATGGCCAAAAGCCAAGACTACTTCTTCAAGGAGTTCACAAGAGCCTTCACCATTCTCTCCGAGAGTAACCCTCTAACCGGAGACAAGGGCGAGATCAGGCAACAGTGCAATGTGGCCAACAAGCTCCACTAGGTCGATCAAGAAGCAGAAGAAGCTAGCTTTGTCCAAAAGTGCTGTTCTTCTTTGGTTATACAAAGGAGAAACAGTAGCTAGCTAGCTAGTGTGAGACAGCTGCTTGCATAATAACTTAAATAAGTTGGTTTTTTCTTTTCTAGAAGTCGTTTG…
	RO_CBEa0003J13f	616	1	2	ct	5	N	44	ATTCCCATCACTCCAAACCA	GGGAGCACAGAGTTGTCAAA	60.173	58.854	197	TTACGGCCGGGATTCATCTGCTATCCTTTTAACGGATGATTATGCTGCTAAGATTGCAGAATTATGTTTCTGGGCAGAAACACTGCCGAAGTCAAAGAAGGATTCCGATGAGGATGATAGAGAGCATTCTGAATTACCACCCCTTTCTGATCCAGAAACAAATGTATACAGTTTCGGAACCATGTTAATCGAGACCATCAGTGGAAAGCGCCAAAACTCAGAAGTAGGGTGCCTTGTGAACTGGGCATCTGCATATCTCAATGAACAACGAAGCAGCGTGGTTGATCCGAGCCTAAAATCCTACAAGAACGACGAGTTGGATGTTATCTGTGAGGTAATCAAAGATTGCACACAAGAAGATTCAAGGAAGAGACCAACAATGAAAGATGTCACTGAGAA…
	RO_CBEa0003L06f	592	1	3	gct	4	Y	44	CCCTGCTAGGCTAGGAATCA	CCACACCTTCTCCACCACTT	59.429	60.002	238	TTACGGCCGGGGAAAACAATACCCAGAAAAAGCCTGCTGTTGTTTTTCTGCATAGTACAAATAAGAACAAAGAGTGGTTAAGACCATTGCTTGAGGCCTATGCTTCAAGGGGATATGTAGCAATTGCCATTGATTCTCGATACCACGGTGAACGTGCCAGCAATATAACCACTTACCGAGATGCTCTCATACCAGCATGGAAAAAAGGCAATACAATGCCATTCTTATTTGATACGATTATCTAACACAGAGGGAGGATGTAGACCCTGCTAGGCTAGGAATCACTGGTGAATCACTTGGAGGTATGCATGCATGGTTGGCTGCTGCTGCTGACACCCGCTATGCAGTGGTTGTCCCTATAATTGGTGTTCAGGGGTTTCGATGGGCAATAGACAATGA…
	RO_CBEa0002C17f	620	1	2	ta	5	Y	37	CGTGTTTGGTGTGCACTTCT	TGCAAAGATTACCAAACCAGC	59.794	60.124	293	TTACGGCCGGGGGAAGTTAATTGTGTCAGTTTTTGCCTTTTCTTCTACACCAGAACTGATGTTTGGACTGTATCTGCTCTACTACTTCAGGGTATTCGAGAGGCAGATAGGTTCCAATAAGTATTCGGTCTTTATCTTGTACTCTGTGATGGTATCGTTGCTCTTTGAGATCCCTGCTCTAGCATTCCTTAAAGATCCTGCAGTAAACCTATTGACGTCAGGACCTTTTGGTCTTATATTTGCATCTTTTGTACCCTTTTTCTTTGACATTCCAGTTTCAACACGTTTTCGCGTGTTTGGTGTGCACTTCTCAGACAAATCTTTCATATATCTAGCGGGCCTTCAGCTTCTTTTATCATCTTGGAAAAGATCAATCTTACCAGGGATATGTGGCATCCT…
	RO_CBEa0008B11f	664	1	3	ctc	4	Y	49	CCACCTCCTCCACACTTACC	ACAACCTCTGGCAGCTCAGT	59.425	60.057	244	TTACGGCCGGGGGCAATGAGTGGTTCTCCACCTTCAAAACTTGAGAGAACACGATCTCCATTCCAAATTATCAAACCCTCCAAAATAAACAAAACTCAGAAATAAATTGAACCCCATTATCATATTTGTATCAAGTAACTGATAATCCCACAGCCTCAGTATCTCTCATAGGACCTAACTAACCTGTAGGGGATTCAGTAAAGCCATGGCCTCCACCTCCTCCACACTTACCATCTCCTCCTCCTCCACCCCCTTTGACACCAAGGTTCCTCGCCACTCAGCCGCACCATCACCGCAATGTGTGACACTCCCTACGCTTCCTCCACCGCCAGTGCAGTCTCAAAACCGCGCAGGGAAGACCACTGCCTATTGCCGCAAGATTGCTCGCAATGTCATGGC…
	RO_CBEa0002E05f	558	1	3	aag	4	Y	52	ACGACCCAGTGTTCCTCAAG	CGGTGAACTGAACCCTGTCT	60.151	60.151	251	TTACGGCCGGGGAAGTCCCTGGCTTTAAAAGCACAACCACGACCCAGTGTTCCTCAAGCTCAATCACACAGATTGAAATTTGAAAGCTACTAAATCAAGAAAAAGAAGAAGAAGGAGATGGAGTCTATCTTCGGTTTGGTTGGGGACGGCTTCACCGTAGTGGCGGCGGACTCATCGGCGGTGCACAGCATACTGGTGCACAAGTCCAACGAGGACAAGATCATGGTGCTCGATTCCCACAAGCTAATCGCCGCCAGCGGCGAGCCCGGAGACAGGGTTCAGTTCACCGAGTACATCCAGAAGAACGTGTCCCTCTATCAGTTCCGTAATGGGATTCCTTTGACCACTGCCGCCGCCGCTAATTTCACCCGCGGTGAGCTCGCCACCGCCTTGCGGAAG…
	RO_CBEa0002D05f	688	2	3	gat	4	Y	48	ACTGCAGTCACTGGGAGCTT	TTCTTCGTCCTCTGCATCCT	60.057	59.95	294	TTACGGCCGGGGGGACCAAACCTTTTAGCCCCAAACCCAGAAAACCCTTCCCACACTAGCACACTCTTTCTCTCTGAATTGTGAGTGTGCTTCCTAGCTTGCTTCTGCAGCAAAGATGATGGCTTTGTACTCCTCTGACAAAAAGAGCTTCTGGGTAGGCTCTGTTCTAGAAGCTTTGATGGTCAACACTGTTCTTGCTGCTCACAACTCTCTTGCTCTGCTGCTCTTGGCGACTGGATCCCTGATGAATGATATCAATGCGTCGCCAAAATTGACTGCAGTCACTGGGAGCTTTCCTTTTGAAGAACTTTTCAAATTAGAAAAACCTGGTCCAGAAAACAAAGATGCCAGCGATACAGAGGACGATGACGAAGATGATGATGATGATGTACCTGAGGA…
	RO_CBEa0006N17f	203	1	2	ct	5	N	44	CCGGGGTCAGCAAAAA	TGCAGTTGAAAAAGTTGGGA	59.081	59.293	116	TTACGGCCGGGGTCAGCAAAAAAAAAATTGTAAAAGCCTCTCTCTCTTGTTTCGCTTCACTTCCAAAACACAAAACCGAGTCCTACATTTTTCTGCAAAATCTCCCAACTTTTTCAACTGCAAGTCCTCTCTGACATAATATAATGTGTGGAGGTGCTATTATTTCCGATTTCATCCCTGCGGCTCGGTCCCAGCGAGTCACC
	RO_CBEa0002J12f	533	2	2	ag	10	Y	45	GCCGAGGACAGAACCCTAA	CCATCAAACAGGAAGGCAAT	60.203	59.933	292	TTACGGCCGAGGACAGAACCCTAAATTTGTTTTAGAGAGAGAGAGAGAGAGAGGGGCAGCGGCAGAAAGTCAGAAGAAGAAAACCAAGGAGACGATGTCAGGAGTTGCAAGCCAGCCCCAGGAGGAGGACAAGAAGCCCAACGATCAGGGTGCTCACATCAACCTCAAAGTGAAAGGCCAGGAAGGAAATGAAGTCTTTTTCAGGATCAAAAGAAGCACTCAACTTAAGAAGCTGATGAATGCGTACTGTGATCGCCAATCTGTGGAGCTCAACCCAATTGCCTTCCTGTTTGATGGCCGTCGTCTCCGAGCAGAACAGACCCCTGATGAGCTTGAAATGGAAGATGGGGATGAGATTGATGCTATGTTGCACCAGACTGGAGGAGCTGCACAGCTTTG…
	RO_CBEa0009I08f	511	1	3	aag	4	Y	41	CACTGAGGTCGACCAGTTCA	TTTATTAGCTTCAACGGCGG	59.864	60.218	214	TTACGGCCGGGGGGTGGATGAAGAAGCTCGACACTGAGGTCGACCAGTTCAATTACAGAGCTTTCCCTAACGAGTTCATCTGGGAGCTCAATGACGACACACCCGAGGGTCATCTACCATTGACGAATGCTCTGAGAGGGACCCAGTTGCTCAAATGCATTCTAAACCATCCAGCTTTCAATAACACCGAACAAGAAGAAGAAGAACTACTCAAAGCGGGCATGGCCGCCGTTGAAGCTAATAAAGCAGCTAGTACTGGTTTCAAGGGGTTAATGGATGCATCCAAACCTTTGAACAAGAGAGTGCTCGAATCAGACTATAGCTTCTGATACATCAACCCATCTGCACAGGGATTTGATATAGATTCTGGGTTTCTGTAATAACAAAAGTGCTTTATTG…
	RO_CBEa0005H09f	300	1	4	aaga	3	Y	53	TCACCGCTGAAGAAGAAAGAA	ACTCTTCCACCATTGCTTGG	60.118	60.111	226	TTACGGCCGGGGGAGTAGTTCACCGCTGAAGAAGAAAGAAGAGGGCTAGAGCTAGCTGAAGAAGAAAGAAAGAAAGCAGTCATGGCTTCATCCATGTTCTCATCGGCTGCTGTGGCCACCACCGCCTCCCCGGCACAAGCCAGCATGGTTGCACCATTTACCGGCCTCAAGTCTGCCGCAGCTTTCCCAGTCACCAGAAAGACAAACAGTGACATTACCTCACTCCCAAGCAATGGTGGAAGAGTGCAATGCATGAAGGTGTGGCCTCCACTTGGATTGAAGAAGTTCGAGACTCTGTCC
	RO_CBEa0001I15f	497	1	4	ctag	3	N	50	GGAAGGCAAAGCAAATTGAC	ATGAGGTTGCTGGGAACAAG	59.691	60.111	160	TTACGGCCGGGGAAGGCAAAGCAAATTGACACTAACTAGCTAGCTAGTTCAATCCTAGAGAGAAAGAGATGGATTCCAAGAGCTGTTCCACCATTGCTCTCTTCCTCTCTGTCAACCTTCTCTTTTTTGCCCTTGCAAGTGGTTGTTACACTTGTTCCCAGCAACCTCATCCAATCACAACCCCTAAACCAATCACAAACCCTATTCCCAGTGCCGGTTCTTCAGCCACAAAGAGCTGCCCTAGGGATACCCTAAAGTTGGGGGTATGCGCCAAGTTGCTGAATGGGGCGGTTGGGGCTGTTGTTGGGAGCCCTCCGGATACACCTTGCTGTGCTATCCTTGACGGGCTTGTGGACCTTGAAGTTGCTGTGTGCCTTTGCACTGCCATCAAGGCCAACA…
	RO_CBEa0003A06f	430	1	3	aag	4	Y	40	CTCTGAGAGGGACCCAGTTG	GCATCCATTAACCCCTTGAA	59.828	59.762	151	TTACGGCCGGGGACGACACACCCGAGGGTCATCTACCATTGACGAATGCTCTGAGAGGGACCCAGTTGCTCAAATGCATTCTAAACCATCCAGCTTTCAATAACACCGAACAAGAAGAAGAAGAACTACTCAAAGCGGGCATGGCCGCCGTTGAAGCTAATAAAGCAGCTAGTACTGGTTTCAAGGGGTTAATGGATGCATCCAAACCTTTGAACAAGAGAGTGCTCGAATCAGACTATAGCTTCTGATACATCAACCCATCTGCACAGGGATTTGATATAGATTCTGGGTTTCTGTAATAACAAAAGTGCTTTATTGATTATTGCTTCTACTTTTTTTCTTTTTTCTTTTTTGAGAAATTTTTTTTTTGTGCCTGCAAAAGGCATGATTAATTTAAAT…
	RO_CBEa0005K07f	595	1	3	tgc	4	Y	47	CTGCCACTGTAGCCTCTTCC	GCGCTCCCCTAATATCTTCC	60.012	60.026	113	TTACGGCCGGGGGGCTCGAGTAGCGTTTCGCGAATGAAACCAGCGCTTCATTGAGCTCTCACTCCCCAACGCTAAAGCTTTCTTTACGAGACACATCCCCTTCGCGATGGTTGTTCCTCCTCCAGTCAGGCCACCTACTATTACGAAGTTTCTAAAGCCTTATGTCCTGAAAATGCACTTTACAAATAAGTTTGTAAGTGCGCAGGTAATCCACTCACCAACTGCCACTGTAGCCTCTTCCGCAAGCTCACAGGAAAAGGCCTTGAGAGAAAGCCTGGAATTGCATCGGGACGTTGCTGCTGCTGCAAAGATCGGGAAGATATTAGGGGAGCGCCTCCTGCTCAAGAACATCCCGGCTGTAACGGTTCACTTGAAGAGAGAACAGAAATATCATGGTAA…
	RO_CBEa0001N21f	500	1	2	ag	5	N	41	ATGAGAAAGGGAGCGAGATG	ATCCAGCAGTTTCTCATGCC	59.386	60.226	129	TTACGGCCGGGGGGGGACCGCAAGTTTCAGATATCAACCTTTGCAACCAAACTTGGAGTTAGAAAAATTGCATTCCTTGGTTCTGGGCTTCTGCTGCTAAATTATCTTGGTTCTATATTGGCAGCAAGTTTCATGCCAGAGGCATTCAGGCGTAGCTTAATGATACCTACCCATACAATCTTGGCATTGAGTTTGATTTTCCAGACCTGGGTGCTCGAGCAAGCAAGTTACACTAAGGAAGCCATTGCCAGCTACTATAGGTTTATATGGAATCTCTTCTATGCCGAGTATATAATTTTTCCTTTCATCTAGAACCTTAGTCTGCATTTTCTGAATCATATGAGAAAGGGAGCGAGATGGAGGGAGAGAGAGTGAGAGATAGAGATGTATAGAGAGAGA…
	RO_CBEa0003H18f	548	1	2	ta	9	Y	45	TCGAGCATGTTTACTTCCCC	CACAAACCACACGCCATAAG	60.074	60.027	258	TTACGGCCGGGGTTACACGGAGTATCATGATAGTGAAACCCCCAGGTTATGGGAGCGGTAGCAGCGATTCCCCTCCGATTTCGCCAGCTGGATCTACTCCTCCAGTGTCTCCGTTTTCTGGCAGGGAGTCCTTCCGTTTTCGTAGAAAATCAGCATCGGATGCCTACGAGAAGGCAAGCGGGGTTATTGGAGAGAGGAGCCCCCGTTCTTCTTCTTATGACGTGTGACGTCTGATCCATCAATCGAGCATGTTTACTTCCCCATTCATCCATGGCAACGAGCCCTCCCGAGTCCTCGCCACGTATGTGTTGTATATGATCTTATGTTTACTAGTCCAACCTAGGTGGAAAGAAAATGTTTCCAGTGTTATATATATATATATATAGCCTTCGATTAGCA…
	RO_CBEa0005M09f	584	1	4	ttgc	3	Y	53	GTTAACCCCGCTGTCACATT	GTTGACAGGGAGAAAGCAGC	59.859	59.997	161	TTACGGCCGGGGGCACTCGAGCAAAGCTGTGAGAGAGAGCATTTCTCGAATTTGGATTCTGAAACTAAGAAAAGTCCAAATTTCTCAGAATGCCGATTTCTAGTATTGCAATTGGAAACCCAGCAGAGTTCGGGAGCGTCGACGCTCTCAGGGCAGCTCTTGCTGAGTTTATCTCCACTCTCATCTTCGTTTTTGCTGGCTCGGGCTCAGGAGCAGCTTTCTCCAAGCTCACTAACGATGCATCAACCACACCCGACGGGCTTGTAGCCGCCGCCTTGGCGCACGGCTTTGCACTTTTCGTGGCGGTTGCCATTGCTGCAAACATCTCCGGCGGTCATGTTAACCCCGCTGTCACATTCGGTGCCTTCCTCGGCGGCAACATCACTCTCGTGAGGAGTG…
	RO_CBEa0002D15f	536	1	3	tga	6	Y	52	GCTTTCCAAACCCATCTCAA	CCCCAATTTCCTCATCCTCT	60.051	60.264	159	TTACGGCCGGGGTAACGAAACGGCCCACCCAAACCCAACCCAGAAATTCAATTTCATCTCCGAAACCAAAATTAAGCATGGCAAATTCCGTCGCGAGTTTGGAAGATTTCGAATTCTTGGAATTCGAAGAGTCTGATCAAGAACTCGTGGGTCTTTCACACTGGGAATTCATCGATGCCTCTGATGCCGACTCGGAAGGGAAGCACCACCGCTCCGACTCCGAACCACAAGAGGACCCAGAAGACGAAGATGGAATTGGGCCTGATGGGCTTATCGGGCCCGCTTCATTTGATTCTCCGATCGCTTCGCCTGTGACCGATTCAATTGGAGCCCATAATCGTCGTCGTCACACTCGCCTTGTTCGTGTTCTTGATCTGGCTTTCCAAACCCATCTCAATT…
	RO_CBEa0007D05f	637	1	2	ct	6	Y	37	CCGGGGATTGATTTCTTCTT	TTTTCCATTTCAGGCAGGTC	60.258	60.051	218	TTACGGCCGGGGATTGATTTCTTCTTTTACTCTCTCTCTCTTCTCTCCCTCTCAAAGAAAAAAAAAAAAGCATACGACTTTATGGGCAAGATCAAGTCTTTCAAGCAAGAGTTCTCATTCGATGAGCGACTTGAAGAATCAAAGAATATCATTGGAAAATACCCAGATCGAGTTCCGGTCATCATTGAAAGATATTCCAGGACAGACCTGCCTGAAATGGAAAAGAAAAAGTACCTGGTTCCTAGAGATATGTCTGTTGGCCAGTTTATCCATATCTTAAGCAGCCGGCTTCAATTGACTCCTGGGAAAGCCCTTTTTGTATTTGTGAAGAACACATTACCTCAAACAGCCAGTCGTATGGATTCCATTTACGAAAGCTACAAGGAGGATGATGGATTT…
	RO_CBEa0006K13f	508	1	3	ctc	4	Y	42	TCACCTTCTTCCTGTCGTCC	GTGGTATGCAGATGCGAATG	60.238	60.104	293	TTACGGCCGGGTCTGTTGGCCAATGGTTATTTCCGGGATAGAAATTGTAATCACTCTCTGAAGAATAATGCTGGTGTGATAAGGAGATCACCTTCTTCCTGTCGTCCTCCTCTACATCCACACCGTAAAAGATCACCTGGTAATGGATCATCAGATTCATCACCGCCTTCTCCTCCTCCTCAACGAAATGCTCCTTGGCGGTCGTTGTCACTGTCCGATCTACAATGTGTCGCTGCAGCGCCGCCTAACATTACTGGCTTTGAAATTTCTAATGGAGACATGGACAACAATCCACATTGACATTTTAGATTTATGTTTCATTTTCGTGATTCTTGAAGAGTGCTGGTGATGTTGAAGTTTCATTCGCATCTGCATACCACGCCGGGCCATCTTGAAGAT…
	RO_CBEa0003B08f	593	1	3	ttc	7	Y	48	CCGGGGATACAAGACGC	GCTCTGCTTCAGTTGGGTTC	60.015	59.997	245	TTACGGCCGGGGATACAAGACGCGTCTACTCAAATTATATTTCACATTTCTTCTTCTTCTTCTTCTTCTCCTCTCTAATTTCTCGAAGCGCAAACCTCTTCCGACCATGGCCGATCAGCTCACGGACGACCAGATCTCTGAGTTCAAGGAGGCCTTCAGCCTCTTCGACAAGGACGGCGATGGCTGCATCACTACCAAGGAGCTAGGCACTGTCATGAGGTCACTTGGGCAGAACCCAACTGAAGCAGAGCTTCAGGATATGATTAATGAGGTTGATGCTGACGGGAATGGTACCATTGATTTCCCCGAGTTCCTTAACCTGATGGCCCGAAAGATGAAGGACACTGATTCCGAGGAGGAGCTCAAGGAAGCATTCCGGGTGTTCGATAAGGACCAGAA…
	RO_CBEa0010O04f	426	1	4	taat	3	N	44	GGTTGGGGATTGGAAGATTT	GATGAAATGGAACGAGCAAAA	59.996	60.067	223	TTACGGCCGGGGACGAGACCACCGTAAAGTGGGCGAAAGAGAAGCTGCTGGCGATGGATCCGATCAAACGGTGCTTGAGCTACGAGATCGTTGAGAGTAACATTGGGTTTAAGTCGTATGTTGCAGCCATGCAAGTGGTTCCGGTGATAAACGACGACGAGGGGTGTAGGATCGAGTGGTCGTTTGTTTGTGATCCGATCGAGGGTTGGGGATTGGAAGATTTACAGTCTTATTTTGAGTCTTCTCTACAAGGCATGGCCAAGAACATTGAGGATTCTCTTGTGGCTACTACTACTGCTACTGTGTCTGTGTGATCCATAATTAATTAATTAACATTTTGTTGTTGCAATTTTATGTTTTGTAATGATTCTAAGACCAGAATGTCTCTGATCTGATCGA…
	RO_CBEa0005A11f	603	1	4	tgta	3	N	42	AAACCATCGTCGGATTGAAG	AAGAAAGAGGACGTGGAAAAA	59.933	57.97	208	TTACGGCCGGGGTGATGAGGGCTCTACCATCTCATGGATACCATGTGGAAGGAAGCTTACCTGCTCTTACTCCGGAATCAAATTCACCTATGGCCCTGACACTTACTATGGCCAAGAGGTGTCTGTGTTGGAAATGGATGGGCAATTTGACAGATTAGATGAGCTGATCTATGTAGAAAGCCATCTAAGCAACATCTCCACCAATTTCTATGGAGAAGTCACCCAACAAATGTTGAAGCATTCCGATTTCCCCGGGAGCAACAACGGGACTGGTCTCTTCCAAACCATCGTCGGATTGAAGATAAGGGACCTCTTTGAGCAGCTCATTGCAAGCAAGGCCAAAAGTCCAGTAGAAGCAAAAGCTTAAGATGAGAAACCTCTAAGATGAGCAGCTAATTA…
	RO_CBEa0010C04f	562	2	3	gag	4	Y	45	AAATAGGGCTTGGAAATTTGA	GGGGCGATAAGGAGAGTAGC	57.759	60.194	211	TTACGGCCGGGGGACCAAAAAATAGGGCTTGGAAATTTGATAGAGGAGGAGGAGAAGAAGAAGAAGGTGATTGAGAAAATGGGGAAGCAGCCGGTGAAGATGAGGGCGGTGGTGTACGCGCTGTCGCCGTTTCAGCAGAAGGCGATGCCTGGGCTCTGGAAGGACCTTCCGGCGAAGATCCACCACAAGGTCTCCGAGAACTGGCTCAGTGCTACTCTCCTTATCGCCCCTCTCGTCGCCGTCCACGCGTATGTGCAGAATTACCAAGAGAAGGAGAAGTTGGCACACAGGTACTGAACAAATGTCTTCATTTTAGCGAAAGAAGCTCCCCAGTTTTCTTCTTGTTAGAAACCCTGTGTTGTAATTTGATTGTTTGCTACTAAGTTACATTTCAGAAGT…
	RO_CBEa0007F10f	346	2	2	gt	5	Y	39	ACAAGGGGACGATTGACAAG	TTCAACATCGAAAAGGCACA	59.966	60.234	138	TTACGGCCGGGGGCCGAAGACAATGTTGACAAGGGGACGATTGACAAGGGGAGGATCAATCATGGACGAAGTTCGCAAGGATTAAAAACTTACTGAAAGCCTCAAGGCTCATATGTGCAGGGATGATTGATTGGTGTGTGTGTTTGTGTGCCTTTTCGATGTTGAAACTCGAAAGTATGTTTGTTATCTCGCTGTGAAGACGAGCACTCAAACTATGTTAGGTGTGTGTGTAGGCGGTTCTTAAGACTAAATTATAAACTTGGAGTCGAGGCTTTATTGAGTTTGTTATGTTAATGACAATTATTAATAGTAAACATCTGTGTTTAATGTAAGATTTTATTTTTGT
	RO_CBEa0001A07f	428	1	3	gat	5	Y	46	GCAGTCACTTGGAGCTTTCC	CCTGCATCATCTTCCTCCTC	59.997	59.761	137	TTACGGCCGGGGGGACCAAACCTTTTAGCCCCAAACCCAGAAAACCCTTCCCACACTAGCACACTCTTTCTCTCTGAATTGTGAGTGTGCTTCCTAGCTTGCTTCTGCAGCAAAGATGATGGCTTTGTACTCCTCTGACAAAAAGAGCTTCTGGGTAGGCTCTGTTCTAGAAGCTATGATGGTCAACACTGTTCTTGCTGCTCACAACTCTCTTGCTCTGCTGCTCTTGGCGACTGGATCCCTGATGAATGATATCAATGCGTCGCCAAAATTGACTGCAGTCACTTGGAGCTTTCCTTTTGAAGAACTTTTCAAATTAGAAAAACCTGTTCCAGAAAACAAAGATGCCAGCGATACAGAGGACGATGACGAAGATGATGATGATGATGTACCTGAGGA…
	RO_CBEa0002P07f	437	2	4	tcca	3	Y	40	GGATTCGACAATGTTCGTCA	ATTACGAATGGAGGGAGGGA	59.502	60.652	130	TTACGGCCGGGGTGGCAACATGTCAAGAAGACTTACCCAAGTGCTTTCATCCGCATCATTGGATTCGACAATGTTCGTCAAGTTCAGTGCATCAGTTTCATTGCCTACAAGCCTGCAGGCTACTAAATTTGATTTGTATTTGTCATTTCTTCCATCCATCCATCACTCCCTCCCTCCCTCCATTCGTAATGTCTAATGTATTGTAATGTAATGTATCCATGTAGCTAGTTGATTAAGCTGCTGCTACTGGGTCAGTATGTTGTTCATTTGAATTTGAATTTTTTTTAATTAGGCTGCCTATGCAACACCGTTCTTTCTCTTTCCTTTTTCGAGACAATCTCCTTTGTTTTCGAATTTGGTACTGTTTCCCGGATTCGGAATGGAGTGGACGTACGTTGA…
	RO_CBEa0004G21f	485	1	3	gtg	4	Y	48	AATGGGAAGCATTGAAGCAC	TTTTCTCATCTCTCGCCGTT	60.081	59.955	137	TTACGGCCGGGGACTGCAAGAATGGGAAGCATTGAAGCACAGGGAGGAGAGAGGTTCGCGGTGGTTACCGGCGCCAACAAGGGCATCGGGTTTGAGTTAGTGAGGCAACTGGCGTGTCAAGGCGTGGTGGTGGTGTTAACGGCGAGAGATGAGAAAAGGGGAAGGGAAGCTACATCCAAGCTCCGTGATGACCATCATCTTCATGCTAATGTAATCTTCCATCAGCTTGATGTGTTGGATCCACTTAGCATCCAGTCTTTGGCCAACTTCATACATGATTCCTTTGGCAGGCTTGATATCTTGGTTAACAATGCCGGAGCTAGTGGAGTTGTAGTTGTTGAGGAAGATCTCAAAGCCCTAAACATTGATCCCACGTCTTGGCTTTCAGGTCAAGCGGTC…
	RO_CBEa0002K02f	513	2	3	aag	5	Y	43	AAGGACGACGACCACAAGAG	AGTTAATCGCTGTCGCTGCT	60.298	60.183	128	TTACGGCCGGGGGTGATGCGCTCCACATCGGAGGAGAAGGCAAAGGCAAAGAGGAGGAGCACCACAAGAAGAAAGAGGAGGAGTACCACAAGAGCAACAAGGACGACGACCACAAAAAACACAAGGACGACGACCACAAGAGCAAGAGCAAGAGCGACGGCGACCATAAGGACAAGGACAAAAAGAAGAAGAAGAAGAACAAGGACAAGAGCAAGGATGGCCACAGCAGCAGCAGCGACAGCGATTAACTACTCTCACCCACCTTATCCATCAATAACTACTCTCAGAGTCTCTGGTGTTTGGGGCTTCTCGAGAACATGCAAGTTCTGTTTATTGTCGTAAAAAATTAAATTTCAAGAAAAGAAAATGTCTCTTTTCATGTTCCAAAAAAAGAGCAAA…
	RO_CBEa0006B20f	451	1	2	ct	7	N	43	TCAAAATTTCCAACGATCCC	GCTGTCCTTTGCGAACTCTC	59.739	60.142	109	TTACGGCCGGGGACAATCAAAATTTCCAACGATCCCAACTCTCTCTCTCTCTAGAGATTTAGTGACAGAAAATGGACGCCATTGACTCGGTTGTGGATCCTCTCAGAGAGTTCGCAAAGGACAGCGCTCGACTGGTGAAGAGGTGCCACAAGCCTGATCGCAAAGAATTCTCAAAGGTGGCGTTACGTACAGCCATCGGGTTTGTTGTGATGGGATTCGTTGGTTTTTTCGTGAAGCTGATCTTCATTCCCATCAACAACATCATCGTCGGCTCTGTTTAGGTCATCTTCAAGTTTAAGTTTGCTAGAGGCTAGATGGTGCAGGTAACATGTACCTCAAAGGGAAGCAATAGTTATGCAGTTATTATTTGGCTCCTTTTATTATCTTCTGTAATACTTG…
	RO_CBEa0007A14f	522	1	2	ct	17	Y	43	GCAGTGTCCTAACGCGTCTT	CAGATCCGACGATGATGTTG	60.462	60.072	285	TTACGGCCGGGGAGCAGTGTCCTAACGCGTCTTAACCAATTCCTCTCTCTCTCTCTCTCTCTCTCTCTCTCTCTCTCAATTTGCTCAGGGAAGATGGACGCCATAGACTCAGTTGTCGATCCTCTCAGAGGGTTCTCCAAGGATAGCATTCGACTCGTCAAGCGGTGCCACAAGCCTGATCGCAAAGAATTCTCTAAGGTCGCGCTCCGTACCGCGATCGGGTTCGTCGTGATGGGATTCGTTGGCTTTTTCGTCAAGCTGATCTTCATTCCCATCAACAACATCATCGTCGGATCTGTTTAGGTCAGGCTGAACACTCAAGTTTGATAGATGATGGTTGCAGCAAGTTGAGTTTAGAGAGAAGGCAATAGTGTTTTCTGTTTAGTTCTCATTTGGTTA…
	RO_CBEa0006L16f	539	3	4	atgt	3	N	42	TCGTTTGTTTCTATGGCAGC	AAATTTGAAACCATCCATCCA	58.92	59.125	138	TTACGGCCGGGCTTCGACAACAACTACTACAGAAACATTTTGGACAACAAGGGCTTGATGATGGTGGATCACCAACTTGCCACAGACAAGAGGACAAAGCCCTACGTCAAGAAAATGGCCAAAAGCCAAGACTACTTCTTCAAGGAGTTCACAAGAGCCTTCACCATTCTCTCCGAGAGTAACCCTCTAACCGGAGACAAGGGCGAGATCAGGCAACAGTGCAATGTGGCCAACAAGCTCCACTAGGTCGATCAAGAAGCAGAAGAAGCTAGCTTTGTCCAAAAGTGCTGTTCTTCTTTGGTTATACAAAGGAGAAACAGTAGCTAGCTAGCTAGTGTGAGACAGCTGCTTGCATAATAACTTAAATAAGTTGGTTTTTTCTTTTCTAGAAGTCGTTTG…
	RO_CBEa0005O24f	587	1	2	tc	6	Y	47	GGGGCTCTCATTTCTAGGGT	GGTCTGGATGTACTTGGCGT	59.536	59.997	204	TTACGGCCGGGGCTCTCATTTCTAGGGTTAGGGTTTCCGATTCTCTCTCTCTCAGTGAGTCCGCGAAAATGGCGAAGAGATTCTACAACGAGATCAAGGGGTTGAAGGTGACGGAATTGCCCAGCCACGTTAAGCCGATGCTGTCCCTCGATTACGTGAAGAAGACAGTGCAGAAGGGGTTGGACAACTACCACGCCAAGTACATCCAGACCAGCTCGATCGATCCTCTTCTCCATGTGTGCTTCGGCGGCATGATCTTCTCTTACCTCGTCGCTCTTCCCGAGGAGCGTCGCCACCTCGAGCACCAGCAGCACGCCAAGGAACACGGCGGCCATTAATCATTCAAAAGGGTTAATGAAGTGCTTCGGGTGCAGTTCATCGTATCATTGTGATACAATA…
	RO_CBEa0007I23f	682	1	4	tgag	3	N	57	GGCCGGGGAATCCTAGA	GTAGTCACCTGGAAGCGAGC	60.926	60.02	297	TTACGGCCGGGGAATCCTAGAATCTGAGTGAGTGAGATACAAGCTAGCTAGGGGGACTGAGATGGCCGCAACAACTGGTGCAATGCTTAGTGGGTTGAACTCAACCTTCTTATGTGGAGGCAAGAGAAGCCAGAGCTTGTTATCTGCTGGCGCTGCAGCCAGAGTTGGCGGCAATGTTGCTCCCAAGAGGTTCATTGTTGTGGCTGCTGCGGCTCCCAAGAAGTCTTGGCTCCCCGGTGTTAGAGGCGGTGGCAATTTCGTCGACCCCGAGTGGCTCGATGGCTCGCTTCCAGGTGACTACGGTTTCGACCCTCTAAGACTAGGCAGGGACCCGGCGTTCCTCAAGTGGTACAGAGAGGCTGAGCTGATCCACGGGCGGTGGGCAATGGCGGCGGTGGT…
	RO_CBEa0004G23f	595	1	2	ag	8	Y	47	GACGCGGTGAGATTTTGATT	GTTCCCTTTGCTTTGAGACG	60.081	59.853	206	TTACGGCCGGGGAACGCAAGGCGACGCGGTGAGATTTTGATTCCCGTCGGTCGGTCAGAGAAAACCGAAAGAGAGAGAGAGAGAGATGGCTGTGAATCCTCAGCTCTTCCCTAATGGCATGCCCGTTCCTTTTGTCAACGAGATGTTCGTTTTGGCCAGAGACGGCGTCGAGTTCGAAGTCGATAAGATTCCCGGCTCCGATGGCGGTCGTCTCAAAGCAAAGGGAACAATCTACTTGTCGAATATCCGCATGGTCTTTGTTTCGAAGAAGCCTGATGGTCGTTTTACTGCTTTTGATATGCCTCTGCTTTATGTCCATGGAGAAAAATTTAACCAACCAGTCTTTTTCTGCAACAATATAGCTGGTCAGGTGGAGCCTGTGGTTCCAGAAAACCAGCA…
	RO_CBEa0009D10f	638	1	3	ttc	4	Y	39	AGAGCAGAGCGGTTACCAAA	AACCGAAAATGGTCAGCAAC	60.015	59.978	207	TTACGGCCGGGGACCAAACTCAAATCAAGAGCAGAGCGGTTACCAAAATACCTAACAATTTTTCTTCTTCTTCTAGTTTCGAAATCAGAGATAATTAAGCCAATATGCCGAGTGAAGGAACAGCAAATTTCATCGATATCCTCATCGCCATCCTCTTGCCTCCTCTTGGGGTCTTCCTCAAGTTTGGCTGCCATGTGGAGTTCTGGATCTGTCTGTTGCTGACCATTTTCGGTTACATCCCTGGGATTATCTATGCCATCTATGTCATCACCAAGTGAAGTAGCTAGTCATACTTCATTTTCTGTGGTAGTGGTAAAGATGTGAAGGGATATGTCTTCTGGTTTCTGCATTCAAAGCTTGTTTTCCACCATTGGATTGGATAGAACTGGATTGGTGTAG…
	RO_CBEa0005M22f	630	2	2	gt	5	N	44	GTCTCCGAGCAGAACAGACC	CCAAATCCCACATCACATCA	59.993	60.177	257	TTACGGCCGGGGACCCCAGAGAAAAATAAAAGCCAAGAACAAGGGAGGAGAGAGAAGTACAGAACCCTAAATTTGTTTTAGAGAGAGAGAGAGAGAGAGGGGCAGCGGCAGAAAGTCAGAAGAAGAAAACCAAGGAGACGATGTCAGGAGTTGCAAGCCAGCCCCAGGAGGAGGACAAGAAGCCCAACGATCAGGGTGCTCACATCAACCTCAAAGTGAAAGGCCAGGATGGAAATGAAGTCTTTTTCAGGATCAAAAGAAGCACTCAACTTAAGAAGCTGATGAATGCGTACTGTGATCGCCAATCTGTGGAGCTCAACTCAATTGCCTTCCTGTTTGATGGCCGTCGTCTCCGAGCAGAACAGACCCCTGATGAGCTTGAAATGGAAGATGGGGATG…
	RO_CBEa0007G15f	428	1	3	agc	4	Y	50	CTCCAACAACAGCAGCAGTC	AATATGATGCCTCTGCCAGG	59.622	60.059	108	TTACGGCCGGGGGCGACTAGGGTTTCCGCTCCAACAACAGCAGCAGTCAAACAGTAGCAGCAGCAGCCATGGTTCTCAAGACCGAACTCTGTAGGTTCAGTGGGGCGAAGATCTACCCTGGCAGAGGCATCATATTTATCCGGTCCGACTCTCAGGTGTTCCTCTTTGCCAATTCAAAATGCAAGAGGTACTTCCACAATCGGTTGAAGCCATCTAAGATTACCTGGACAGCCATGTACCGGAAGCAACACAAGAAGGATATCGCTCAAGAAGCTGTTAAGAAGAGGAGACGTGCCACTAAGAAGCCTTATTCAAGGTCAATAGTCGGTGCCACCCTGGAGGTTATCCAGAAGAGAAGGACTGAAAAGCCTGAAGTTCGTGATGCTGCCCGTGAAGCTG…
	RO_CBEa0004K15f	425	1	3	aag	4	Y	44	GGGGTAAGGTTCACGGTTCT	CTTCTTCCCGAATCCAACAA	60.225	60.044	161	TTACGGCCGGGGGGTAAGGTTCACGGTTCTTTGGCTCGTGCCGGAAAGGTGAGGGGTCAAACCCCAAAGGTGGCCAAGCAAGACAAGAAGAAGAAGCCCAGAGGCCGCGCCCACAAGAGGATGCAGTACAACAGGAGATTCGTCACAGCCGTTGTTGGATTCGGGAAGAAGAGGGGCCCCAACTCTTCTGAGAAGTAAGGTTGCTATGTGAGCACTTCTGCTGGTTTCTTATGAGGCAGTAGTTTCATTTTCAATTTTTCTTTTGTAGCCAAAGGATGGTTTAAATTTGTATTTGTTTTGCTGAATTATGTTAGGAGAAATGTTCTTTAATGTCCGAATCGTGGTATGCTTATGAATATCGACTACTTTTGACCACATGATTGTGGGCTCTTGTTTTTC…
	RO_CBEa0004M13f	341	1	2	ct	7	N	49	GCTCTCTCGCTCTCTCGTCT	CAACCCACTTTCCGTCAACT	59.183	60.005	213	TTACGGCCGGGCTCTCTCGCTCTCTCGTCTTTGCGTCGCAACTCTCTCTCTCTCTCCTCCTCAAATCCCTAATAATCCCTTTTGGGGGCGATCCGAGAGTCACCTGCTGCAAACATGTTGGTTTACCAAGACCTCCTTACTGGTGATGAGCTTCTCTCGGACTCGTTTCCATACAGAGAGATCCACAATGGAGTATTGTGGGAAGTTGACGGAAAGTGGGTTGTTCAAGGAGCAGTTGAGGTAGACATTGGTGCAAATCCTTCTGCTGAAGGTGCAGATGGTGATGAGGGTGTTGATGATCAAACTGTTAAGGTGGTTGACATCGTCCACACTTTCAGACT
	RO_CBEa0007F11f	695	1	5	tgcct	3	N	40	GCTGCATCCACTTCAACAAA	AACTGCAAAAAGCACCAAAAA	59.847	59.787	242	TTACGGCCGGGGGAGCTCATAGGCCCAGCAACACCAGGAAGCAGTGCGATCTACGTGTATCCAGAAGGGTTACGGAAGCTATTGATTTTCCTGAAAAGTTACGAGAATCCCAAAATCTACATAACTGAGAATGGATATCCGGACAAAAATGATGACAAAGCTGCTTTACTAGAAGATGATGTTCGAATTAAGCACATCCAGGATCATCTCGCCGCTATTAGAGATGCCATAAAGGCAGGAACAAATGTGAAGGGTTACCTGATGTGGGCACTGCTGGACTGCATGGAAATGGGATCACCCTACGCTGTTCGGTTTGGTCTCAACTACACTGATTACGAAGACAACTTGAACCGATCTGCAAAGAAGTCCGCGGTCTGGCTCAAAGATTGGTTGGCTGCA…
	RO_CBEa0005C04f	579	1	2	ct	5	N	51	CTCTCGATTGCTTCTCGTCC	TACCAGCCAACTCCAGAACC	60.096	60.111	285	TTACGGCCGGGGGCCATAGCACCGAACTCATTGCTTCTCTCGATTGCTTCTCGTCCTCTCTCTCTTTCTCTCTGCATCTTTTTCTTCTCTAATCTCTTTGTGGAAGTCCATCAATGGCGGGTCGAGGCAAAGCTTTGGGATCTGGAGCCGCGGAGAAGGCTACCTCACGGTCCAGCAAGGCCGGTCTGCAATTTCCGGTCGGTCGTATTGCTCGGTTCTTGAAGGCAGGAAAGTACGCGGAACGAGTTGGTGCTGGCGCTCCGGTTTACCTTGCCGCTGTCCTTGAGTACCTAGTCGCTGAGGTTCTGGAGTTGGCTGGTAATGCAGCAAGAGACAACAAGAAGACTCGAATTGTGCCACGCCACATTCAACTTGCTGTACGCAATGATGAGGAGCTCA…
	RO_CBEa0007J03f	627	1	2	ga	5	Y	44	GGTCATATTGACACAGAAGCG	CGGACAGTAGGCTTCTCAGG	58.242	60.005	235	TTACGGCCGGGACGACTCTAGGTCATATTGACACAGAAGCGAGAGAGAGAGCGAAACGAAGAGAATGGCGTCGAACGCAGCGGTACCGTTTTGGCGTGCGGCCGGTATGACCTACATCACCTACTCCAACATCTGCGCGAGTATGGTACGAAATTGCTTGAAAGAGCCTTACAAGGCGGAAGCCATATCCCGCGAGAAGGTCCATTTCTCCGTCTCCAAGTGGGCCGACGGCAAGCCTGAGAAGCCTACTGTCCGTACGGATCAACCAGAATGAGCTGAGAAATGCTGAATCAGTCATGCCCTTGGGTTACACAGATGCTTTCTCGTTTTTTCTTTTTCTTGTCAGTTTGAGAGATGTGATTACATCGGGTTTTTTTATGCCCAAAACTTCAGACGGGG…
	RO_CBEa0003B19f	395	1	3	ttg	5	Y	39	ATGGGTTGCAAATGCCTTAC	CAGTCTTTGCACCGCTTCTT	59.829	60.571	292	TTACGGCCGGGGTTTAAAGCGATGGGTTGCAAATGCCTTACTTTCAGATGCAATAGTTGGAGTTGTGGATGCCAATTTACTTGGGGGAGAGAAAGATCATGATTTTGTGAATAAGAGGGATTGTTTATCATCCATTATAAGGTTGGCACAAGCTTGTTCTGCAGAATCGGCCAACGAGAGGACAAGTATGCAAGATGCTGCAGTTTCACTGCATACAATCAAGAACAATTTTTTGAAGAACAATGCAGGGGTGTAATGCATGTTAGGATTTTGTTTTTGTTGTTGTTGTTGATAAGAAGCGGTGCAAAGACTGCATTACTTTCAAGGACTTCTGTGAAAATGTGTTCAATACTTCCTAAGTACGTGAAATTTCAACCCTAAAATTTCCAGTAGTT
	RO_CBEa0002G03f	612	1	4	ctag	3	N	41	CCACCTCCAACTTCCAGAAA	TCAAAGGAAATCAGGGCATC	60.081	60.014	231	TTACGGCCGGGATCCAATTGAGTTAGCATATTGTTATTGCGGAAAAAACACCACCTCCAACTTCAAGAAACTGGCAATCCAGAATTCAGAAGAAGTAGAAGAATCGCACAAGAAATTGGACTTGGTCTCCAAAACAGTTGCAATCTCAGCAGAAGGCTTCCTTCCATATCCGGAATGCATCGAACAATGTGATGAGTGTGTAATTTGTACTAGAGTTTATCCAATTGAGAAAGCATTGTGCTATTGCGGAAAAAAGACCACCTCCAACTTCCAGAAACGGGCAATCCAAAATTTAGGAGATGATATAAAGGTGGTACTGTGGACTAAAGCTTCTTTTAAAGCCGCAGGCAGAGCCCTCCCAATCTAGCTAGCTAGCTTAACTGCTAGCGCTTCGATCTT…
	RO_CBEa0003I19f	554	2	2	ct	5	Y	50	TTGCGACAGGTTAACACCAA	ATTGAATTAGGCGGATGCTG	60.149	60.06	135	TTACGGCCGGGGTTCAGGAAGCTTCTTGTCCAACTACCAAGGTGCCCAATTGTTGCCATTCTCCAGCTCTCTTGTATATCCCTCCACCACTGTTGTGAACCCAACCTGGGCAGGAGTTGTCAAAGCTGAATCCGATCCCGGGCTTCATAACCAGCATCTACGACACCAAAGCATGTTTCTTGGGTCCCCGACCAGCAGCAGCTACAATAAGGGAAGTGGGAATAAGCAGCAATTCACACTTTTCCAAAGCAGCTGCAGCAACCAAACATCATCTCATCCAGCTTCTGTCTGCCAGCCCCTTCTGAATACTATTTCAATGTCAGAAACTGCTTCTGCTTCATCTGCAAAGAGCAAAACGTTTTGCGACAGGTTAACACCAATTAGAATCCACCCTGATTC…
	RO_CBEa0008E19f	636	2	2	ag	6	Y	49	TCTTTCAAAAAGCGCCTCAC	GCTGCTCGATCTTAACCTGG	60.502	59.978	226	TTACGGCCGGGGGAGGCTCTTTCAAAAAGCGCCTCACGAGAAAGTTGTAGAGAGAGAGAGAACAAATTGAGAGAGATGGAAGGCTATACTCGTGGAACCGAATCTTGGGTTTCTCCTTCAATCCAAGAAAACCCAATTGAGGAGGAAACAAATGATCAGTCACTGGAATCAATCTATTCTTCTTGTGGGTTCAACCGAGAAGTGGAACAAGAAGGAGAATTGCCCAGGTTAAGATCGAGCAGCAGCAAGAAGAAGAAGAACCAGGTTTTGCTGGAAGGCTATGTTGATGCGGCTGACGAGGACGATCTGTCGAGGACCAAGAGCTTGACGGACGAGGATCTGGATGAGCTCAAAGGGTGTCTGGATCTGGGATTTGGGTTCAGTTACGAAGAGATTCCG…
	RO_CBEa0007M04f	679	3	4	tcca	3	N	50	ACTACGACGGACGGTACTGG	ATGGAGGGAGGGAGGGAGT	60.051	62.178	248	TTACGGCCGGGGAGTTCACCGCTGAAGAAGAAAGAAGAGGGCTAGAGCTAGCTGAAGAAGAAAGAAAGAAAGCAGTCATGGCTTCATCCATGTTCTCATCGGCTGCTGTGGCCACCACCGCCTCCCCGGCACAAGCCAGCATGGTTGCACCATTTACCGGCCTCAAGTCTGCCGCAGCTTTCCCAGTCACCAGAAAGACAAACAGTGACATTACCTCACTCCCAAGCAATGGTGGAAGAGTGCAATGCATGAAGGTGTGGCCTCCACTTGGATTGAAGAAGTTCGAGACTCTGTCCTACCTTCCACCCCTTTCTCCCGAGTCCTTGGCCAAGGAAGTAGATTACCTTCTTCGCAACAAATGGGTTCCCTGCTTGGAATTTGAGTTGGAGCATGGATTTG…
	RO_CBEa0008M20f	610	2	2	ct	5	Y	50	CTCACAGCTTCACTCCTCCC	CGGCCTTGAAGGTACTTGAG	59.986	59.869	170	TTACGGCCGGGGAAACTCCAAAACACAAGAATGTCACTCACAGCTTCACTCCTCCCCCTCTCTCCCACCAAGCTCTCCACCCAATTCGTCCATGGCTCAACCCCTCTCTCTCTCCTCTCCAAACCCACTTCCTCTCTCTCCTTCCCAACCCCACTGCGACACACTTTCCTGCCACCCATCAAGGCCCTCAAGTACCTTCAAGGCCGAGTCGTCTGCTCCACGAACGACAAGACCGTCGCCGTGGAAGTCACTCGCTTAGCCCCGCACCCAAAATACAAGAGGAGGGTGAGGAAGAAGAAGAAGTACCAGGCCCATGATCCAGAAAACCAGTTCCAGGTCGGTGACGTGGTCCAGCTTGAGAAGAGCAGACCCATTAGCAAGACCAAGACTTTCATTGCT…
	RO_CBEa0009J19f	577	3	2	ga	12	Y	41	CGGGGGAATAACCAGAGAGA	GATGCCTAGACGTCACCGAT	61.333	60.104	114	TTACGGCCGGGGGAATAACCAGAGAGAGAGCGAGCGAGAGAGAGAGAGAGAGAGAGAGAAGCAAAGGCTTTAGAGAAAAGTATGAGCGGAGGCGGCATGGAATCGGTGACGTCTAGGCATCAACAGAATGGTCAGCACAGCAGCGAGCGATGTGGGTATTTTCAGATGCCTCTGCACTATCCCAGGTACACGAAATCGGACTACGAGACCATGCCGGAGTGGAGGCTTGACTGTTTGCTTAAAGAGTATGGGCTGCCGATCACCGGAGACGTTGAGCAGAAGAGGAAGTTTGTTATGGGAGCCTTCTTGTGGTCTTATTAGACTTAATTATTTCTTAATTGCATCGATCTATGAGATATATATATATATATAATGCTAATTATCTATGCTAGTTTTTTA…
	RO_CBEa0010G22f	597	3	2	ct	5	N	44	ACCACCACCACCACTGTTTT	AGCACCTCAGTAGGGAAGCA	60.174	60.012	210	TTACGGCCGGGGCCCGTCTTAAATTTGTAAACACCACCATCGCCATGCTTCTTGTTCCTCTCTCTCTCTAATCCATCACATTCGTTAACCAAGATTCTCTACTGCCACCGCCAGTTGCACAGAGATCACGTACCACCACCACCACCACTGTTTTGCTCAACCACCAGGGCCTCCTCTCTCTCTCCAAATTTAGGTTTGGCTGCTCCACGGGTCTTGGCATTTGGGTGGGTGTAAAAAGAAGCAGGAAATGGTTAAAAGGTATGGAGTGTTTTGATCTCCAAACAATATCATGTTGCAGTGCATAGACGGGTTAAAGCATATATGTGCTTCCCTACTGAGGTGCTGTGATCTTGACTTGTATAAACAATCGAGAGGATTAGAAGACCCCGAAATTCTAGC…
	RO_CBEa0002O10f	359	1	2	ct	5	Y	38	CTCTGCTCAGCTTGATGCTTT	AAGTGATGGCGATCAAGTCC	59.912	60.081	172	TTACGGCCGGGGATGGGCTCTGCTCAGCTTGATGCTTTAGATCGATCATGGAGATATTCTCTCTACATTTTCTTTTTGGATTCATTCACTCTCTCTCTGTTCGTTTTTACATTTATATGATATGTTGGTTGCCACTTGCCACGTTCTTTAGCCCATTTGTATCTAAATGGGACTTGATCGCCATCACTTGTATTTGAACTATATACATTCTGTTGAATTCTTTGGGAGATTTTTGAGGGGAGCTTTGTATTGTGACCATTAATTGAGAGGGAGGGGAGGAGGAATTGTTTTGTATTGGATTATCCATCGGTACGTAGTTACCTATTGCTATATATTTCTCCTAGTAATTCTTTGCTTTT
	RO_CBEa0009O17f	663	1	3	ctg	4	Y	42	CGGGCACAGATACTTGAACA	TGAAAGCCCCAAATAGGTTG	59.716	59.931	242	TTACGGCCGGGCACAGATACTTGAACAAGTTTATGCAGATCATTCAACAAACGTTGACAAAGTATTTTCCCGCATAGTTGAGACAGCCGAACATCCTGCTGCTGCTGCATCATTTGCCTCAATCATGTTTGCTCCTCAGGGGCAATTATCATTTCAGGAGGCTTTGTCCAGATGTCAAATGAACAACATACCAGTTTGTCTTATGTATGGAAAAGAAGATCCCTGGGTGCAACCTATTTGGGGCTTTCAGGTGAAGAAGCAAGTGCCTGAAGCTCTATTTTATGAGATCAGTCCAGCTGGTCACTGCCCTCACGATGAAGTTCCTGAGGTTGTGAATTACTTATTGCGCGGTTGGATAAAAAACCTAGAGTCTCAGGGTATAGTTGCATTACCTTTGCT…
	RO_CBEa0007K04f	611	1	2	ga	5	Y	45	CCGGGGGACTCTAGGTCATA	CGGACAGTAGGCTTCTCAGG	61.218	60.005	248	TTACGGCCGGGGGACTCTAGGTCATATTGACACAGAAGCGAGAGAGAGAGCGAAACGAAGAGAATGGCGTCGAACGCAGCGGTACCGTTTTGGCGTGCGGCCGGTATGACCTACATCACCTACTCCAACATCTGCGCGAGTATGGTACGAAATTGCTTGAAAGAGCCTTACAAGGCGGAAGCCATATCCCGCGAGAAGGTCCATTTCTCCGTCTCCAAGTGGGCCGACGGCAAGCCTGAGAAGCCTACTGTCCGTACGGATCAACCAGAATGAGCTGAGAAATGCTGAATCAGTCATGCCCTTGGGTTACACAGATGCTTTCTCGTTTTTTCTTTTTCTTGTCAGTTTGAGAGATGTGATTACATCGGGTTTTTTTATGCCCAAAACTTCAGACGGGGA…
	RO_CBEa0009J04f	611	1	4	gcaa	3	Y	46	CAAGCCAATACCCACTTCAAA	AGATGTAAACAACAGCCCCG	59.982	59.993	224	TTACGGCCGGGGACCCATCTTCAGAATTAAGAATCGTCCTCAAATTGACATCGATCATATTTTATACACAAGCCAATACCCACTTCAAATTCTCTGTTCCGTGTTCATAATTATCTGCAAGCAAGCAAGGAAGCAAGTGATCGAAGCGAAATGACTGTGAATATGGGATGCGTGCAGTGTGGAACGCACAGCAACCCGTGCCGGTGCAAGGTGGTGGGCCCCACTCTGGGTGTCTTGGCCTTCGCCGTGGCGGCGATCGTGGAGTGGCCGGTCGGGGCTGTTGTTTACATCTTCAAGCACATGAAGGGTCGCCGAATCATGGGTCATCCGGCCAGGGTTGTCTACCCCAAAGTTACCAATTCCATTCCCATTTGAATTTGATCCATCACCTGGCCGGCC…
	RO_CBEa0002I12f	558	1	4	ctag	3	N	45	CTCGAACCTGTTGCCTTCTC	CCAGCAGCAGCTAGAACAAC	59.989	58.828	259	TTACGGCCGGGGAAAGAAAGAATTCATTCTCTTTCCAAAAAAAAAAAGAAGAATTCATTCACTCATCAATGGAGGCTACTCGGAACTTGGTGCTTCTGGTGGTGCTGGTGTTGGTGGTGGTTGAGGTCTCAAATGCGCAGACCATATGCAATGTGTCTGTGAATAACTTGATGACCTGCAAGCCGGCGGTGACTAAACCTAACCCTTCCCGACCAACCCCGACCTGCTGCTCGGTCCTGTCACACGCCGACTTGGGGTGCCTTTGCTCGTACAAGAACTCGAACCTGTTGCCTTCTCTGGGGATTGACCCTAACCTTGCCATGCAGCTCCCGGCCAAGTGCAAGCTGCCTCACCCCGCCAATTGCTAGAGGCCTAGCTAGCTAGCTACGTTTAATAAAA…
	RO_CBEa0008J20f	568	2	2	tc	5	Y	25	GCCGGGGATTATCATTTCTT	CAGCAAGGACCTTTCGTTTT	60.116	59.355	297	TTACGGCCGGGGATTATCATTTCTTTTTTTAATAATCTGCGGAATCATATCTTTTTCACAAATTTAATCGAGTTCAAATAACACGCATATGAAATAGGAAATTTAATTCATTTGTGATTCGTTAAATAGTACCTATTTTACAGATTTTACAGTATAAATATGAAAAAATAACAACATAAATTTTCAATCTTCCCTTCCATCAGTGTTTTTTTTTTATCTATCTTTTTTTACTCACAGATGGTTTAATCCAATATGGATTTCTCTCTCTCTTACTGATGATAAAAAACGAAAGGTCCTTGCTGGAAAACTTTATGTTATGCAAAATAGATGTATCGGATAGGAAATTTTTCAATCAATTAAATCTTTGTAACGAACTCTTATGAGTTCTTGGTACTTGAA…
	RO_CBEa0001E01f	535	5	3	cac	4	Y	49	ATGGCATTCCGTAGACATCC	AGGTGGATGGTGGTGATGAT	59.78	60.056	231	TTACGGCCGGGGACAAGAGAGCAGAGAGATCAGTAGTTATAAAAAGCTTAGTTCATTAAGTCGGTTCTTGAGTCTTGACCCAGCCCCCTTAGATCAGTTCTTCCTTTTCATCAACTGTTATATATCGATCGATCATATTGTCAATTAAGTAGTTGCGATCATACTTACAAACTTATGGCATTCCGTAGACATCCACCGTCACCACCACCACCAGACCCCTTTGCACCACCACCTCCTCCGCCTCATCATCATCATGGCCCACCTCCTCCTCCGCCACATCATCATCATGGCCCACCTCCTCCTCCGCCACATCTTCATCATCATGGCCCACCGCCTCCTCCGCGTCCTGAGTTTTATCACCCACCACCACCACCACCTCCTCATCATCATCACCACCAT…
	RO_CBEa0002J12f	533	2	2	gt	5	N	45	GTCTCCGAGCAGAACAGACC	CAGCAAATTCGAAATGGATAA	59.993	57.792	208	TTACGGCCGAGGACAGAACCCTAAATTTGTTTTAGAGAGAGAGAGAGAGAGAGGGGCAGCGGCAGAAAGTCAGAAGAAGAAAACCAAGGAGACGATGTCAGGAGTTGCAAGCCAGCCCCAGGAGGAGGACAAGAAGCCCAACGATCAGGGTGCTCACATCAACCTCAAAGTGAAAGGCCAGGAAGGAAATGAAGTCTTTTTCAGGATCAAAAGAAGCACTCAACTTAAGAAGCTGATGAATGCGTACTGTGATCGCCAATCTGTGGAGCTCAACCCAATTGCCTTCCTGTTTGATGGCCGTCGTCTCCGAGCAGAACAGACCCCTGATGAGCTTGAAATGGAAGATGGGGATGAGATTGATGCTATGTTGCACCAGACTGGAGGAGCTGCACAGCTTTG…
	RO_CBEa0007A07f	651	1	4	aagg	3	Y	39	TGTTGAGCAGCCCTACTCCT	CCAAACATGAACAACAAGCA	60.012	58.158	189	TTACGGCCGGGGGTGGGAAAAGACCTAAACCTTTTATTTTGTTGGAAGAATGGTATAAGCAGCATCAGGAGCAAGATGAGAAGAAGAAGGAGCAAGAAGAAAAGAAGAAGCAGGAGAAGCAGAAACAAGAAGAGAAGCAGAAGCAAGAAGAAAAAGCAGAAGCTAGCCCAATGAAATCGAAAAGAGAGAAGGTGGGTTCTAGTTTGAACGATGATTCTTGTTTTTGGGCAAATGTTGAGGAAGCTCTCATCTTGTTGAAGAATGGAGTATTAACTAGTGAAGACAAGTTGGAGTTGAAAAAGTTTGAGGACTATGTGTATGATGCCATTAAGAAGTATGCAGTGTCCCCAGAGATTTTCTTGGAGAAGAGCAGTTTTATGAAATGGTGGAAGGAGTATA…
	RO_CBEa0002K15f	532	1	2	tc	5	Y	45	GTGACCCATGCAAAGTGATG	ACCCATGACAGACATGCAAA	59.967	59.967	295	TTACGGCCGGGGACAGACGGAGGAGTACAGATTCGGTGAGCTACTTCCCCGAGAAAGTGTGAGAGAATCAGGTGAAAAACAATGGGGATTGCAGCAGCAATAGGAGTACTTTCGCCTTTCCCATTCTACTATTGTCTATGGACTTCCCCACAAACATGGGTTGCTCTGTGTGGAAAAGGGCGTGACCCATGCAAAGTGATGGCTTATGTTGCTCATTTCCTGAAGCTGATTCAGTTTCTCTCTCTCTTTTCCGTCTCAACCTTCTCTTGGCCTCCCCCTCTTTACTTCTGGCCCCTCATTGCCTTTGGTCAGTTCCTCAACTTCAGGGTTTATCAGTTGCTAGGCGAATCTGGCACTTACTATGGAGTACGTTTCGGCAAGAACATTCCCTGGGTGACG…
	RO_CBEa0010N19f	523	1	3	cct	4	Y	52	TCGATTATCAACAGCGTTCG	CCTCCTCGTAGTTCTTCCCC	59.833	60.067	211	TTACGGCCGGGGTCACAATGTCTGCGACTTCGATTATCAACAGCGTTCGCCTCACCACCACCTCCTCCTCCTCTTCCGGCCTCTCTCCTTCATCTCAACCTAATTCGTTCAACCCCAGGAAACCCACATTGTTGCGCGTTGCCTCTTCTAGATCCCCCCCTAACCTCATCCAAAACAAGCCCGTTTTCACCGTTCCATCTCCGGTTCCGAGAGAAGATATGGGGAAGAACTACGAGGAGGCCATTGCCGCTCTTCAGAAACTTCTCAGTGAGAAGGGTGACCTGAAAACTGTTGCGGCTTCGAAAGTGGAGCAGATTACTGCGCAGTTGGCAACAGCCGACGGAGGCAGCAAGCCCTTTGATCCTGTCGAGAGAATCAAAAGCGGCTTCATTCACTTCA…
	RO_CBEa0002L11f	224	1	5	gaagc	3	Y	41	TGAGAGCTTGAGCCTCCAAA	CAGGAAGAGCGAGCATTAGC	61.196	60.257	111	TTACGGCCGGGGAAGACGGGGGATGAGAGCTTGAGCCTCCAAATATAGTTTAGAGATAGTGAAGCGAAGCGAAGCGTAATTTTCTTTAGAGTTGGTTGGTTTGTAGCACTCGAGGCTAATGCTCGCTCTTCCTGAATTACAACGGTTTTGTTCATTGTATCGTTGAGACATAGAGATTATTCACAATGTAACATTTGAGTAATTTAAATTTCATACCCAACGAT
	RO_CBEa0001F07f	573	2	3	aag	5	Y	44	CACCACAAGAAGAAAGGGGA	AGTTAATCGCTGTCGCTGCT	60.081	60.183	191	TTACGGCCGGGGGGATCACACCAAGAAAGAAAAAAGCAGAGAGAAACAATGGCAGGAATCATCCACAAGATCGGTGATGCGCTCCACATCGGAGGAGAAGGCAAAGGCAAAGAGGAGGAGCACCACAAGAAGAAAGGGGAGGAGTACCGCAAGAGCAACAAGGACGACGACCACAAAAAACACAAGGACGACGACCACAAGAGCAAGAGCAAGAGCGACGGCGACCATAAGGACAAGGACAAAAAGAAGAAGAAGAAGAACAAGGACAAGAGCAAGGATGGCCACAGCAGCAGCAGCGACAGCGATTAACTACTCTCACCCACCTTATCCATCAATAACTACTCTCAGAGTCTCTGGTGTTTGGGGCTTCTCGAGAACATGCAAGTTCTGCTTATTGTC…
	RO_CBEa0010P20f	511	1	2	gt	5	N	41	ACAAGGGGACGATTGACAAG	AAGAACCGCCTACACACACC	59.966	60.035	212	TTACGGCCGGGGACGAACCCTAAAATCAACAGACGCAAAATGAGTGGAGAGGTGGTCGCTAAGTTATCCAGCGTATGCTTTCATACTGCAATAATCGTACTTGGTGTGAATGAGATCAGAAAGGATCAGATTTGGCTGAACAAAGTAAGACGTGAGAAGCGATTGAAGATGGAGGCCGAAGACAATGTTGACAAGGGGACGATTGACAAGGGGAGGATCAATCATGGACGAAGTTCGCAAGGATTAAAAACTTACTGAAAGCCTCGAGGCTCATATGTGCAGGGATGATTGATTGGTGTGTGTGTTTGTGTGCCTTTTCGATGTTGAAACTCGAAAGTATGTTTGTTATCTCGCTGTGAAGACGAGCACTCAAACTATGTTAGGTGTGTGTAGGCGGTT…
	RO_CBEa0009E23f	654	2	3	cag	4	Y	46	GCTCACATTACATTGGGGCT	GATAACGCCACCGTTTGACT	59.962	60	216	TTACGGCCGGGGAGGGTAACAAACAGTGCTCACATTACATTGGGGCTTATCAGCAGCAGCAGCACAGCTAGACTATAGGAGACCTTCTTCTTCTTCAATGGCAGCTCCTTTGACAACCCTGTCAAATGTTGCATCGCTTCCGGGCTCTCGGAGCCTATTTCAGATTAGGGCTTTGGCCCCAGCCTGTAATTCAGTCCCAGTTCCAACATTTTCGTCGTCTTCTAGTCAAACGGTGGCGTTATCGTCCAGTTTCTTCTCCAGTTCGTTGCGTTTGTCTCCATTGACATTCTCTGCTAACCCTAGTTCTGGGAGACGGACTATTACCTCAGTCCGGGCCAGTGCTGAGGAACCAATATTGCAATCAAAAGTGACCAACAAGGTGTACTTTGATATTAGCAT…
	RO_CBEa0009D01f	694	1	3	gac	5	Y	44	AAACCAAGCAGCAACGCTAT	AAAAACTGGGTGAAAATGCG	59.911	59.975	202	TTACGGCCGGGGGAGGATTGAGAAAGCAAAAATGTCGGGCAAGGCAAAGAAGGAGCTCATGTCTTCAGCTCCGTGGAGGGTTCAAGAGGAGACTGGTGATGAATTCGCAGACGCCAAGCTTAAAGTGACTAGGCAGAAGGCCGGAGCCGATTCAACCATGCACGTCCCTCGCAAGAAAACCAAGCAGCAACGCTATGACGACGACGACGACTCTCTCACTGAGATCGACCCTGAGCTCCGCTATAGCTTCCACCGTAACTATCAGTTCCTTCAACGAGTTTTTAGCATTGACACCATCGTGAAACCTCTTCCGGCTTCCATGGCTTACAATGTCTCCCGCAACTTGAACTTCTTCACTCGCATTTTCACCCAGTTTTTTGATCCTGAAGGTATTGCAAA…
	RO_CBEa0005G01f	167	1	2	ct	15	Y	44	ATTCGCGTCGCAATAATAGG	CGGGAAAAGAAAATGACTCG	60.082	59.679	119	TTACGGCCGGGGACATTCGCGTCGCAATAATAGGCCCATTTCTGGCCCAACTCTCCCTCTCTCTCTCTCTCTCTCTCTCTCTCTCTGATTCTCTGGTATTGGTATTACTTTTCCGAGTCATTTTCTTTTCCCGGAAAAAAAGTTTCTTTTTTGATCATCGAATTCAT
	RO_CBEa0004N10f	584	1	2	ga	10	N	43	GCCGGGGAACCAAAAA	GCAGACGTTGACAAAGGGTT	60.388	60.156	149	TTACGGCCGGGGAACCAAAAAACAAAACAATCATCGTTTCTTCAGTAAAACCGAGAGAGAGAGAGAGAGAGATAGAGAGAGGGTGGGTAGTACTCGGTCTTTAGGATCCTTCCTCTTTGGTTCAGCTCTCAACAAACCCTTTGTCAACGTCTGCTTCAATTCTGCTCAATTCTTCCGATCCTTGAATCAATTACTCTAATGGCCACCACCGGGAGCAAGAACATCAATGCCAAATTGGTGCTTCTTGGGGATGTTGGAGCTGGGAAGTCTAGTCTAGTGTTGCGCTTTGTAAAAGGACAGTTCATTGAATTTCAGGAATCAACAATAGGTGCTGCCTTCTTCTCACAAACATTGGCCGTTAATGACGCAACCGTAAAATTTGAGATTTGGGACACAGCA…
	RO_CBEa0005P03f	326	1	4	cttg	3	Y	39	CTCCGACACCTTATCCCTCA	CCATGCATGTCTTGCAGTTC	60.065	60.272	188	GTTCTTCCGCAGATGATGACTCCTCCTCCGACACCTTATCCCTCAAGCTTGGGCTTCCTTACCGTGGCTAAACTGGGGAGATCAGAAGGTGGAAGTATTTTAGCATGGCAATTATAATAAATGGTCGAATATTTTAAGAAGCTATGCAGTATGCACGTTATTTGTATGTATGTCTTGCTTGCTTGGGTGTGTAGAACTGCAAGACATGCATGGCTAGTAGTGTGAGTAACTTGCCGTGCATGTGCTTTGATAATAAAACCTAATCCGATCCCATATATTAAGAATTTATTATTTAGTATTTGATATAAACATCCATGACAACATTA
	RO_CBEa0007A09f	665	1	3	tgg	4	Y	46	CAGCCAAGGACTTGAAGAGC	TCTCCTCCTTCCTCTGCTCA	60.134	60.214	234	TTACGGCCGGGGAGGGACAGTCAAAGAGCTCTATCAGCCTCCAATCCAATCTAACGCGTCTGAGGTTTAGCTTGAGCAGAGATGAAGGTTGTTGCTGCCTATTTGCTCGCTGTTTTGGGAGGCAACGCCAGCCCCTCAGCCAAGGACTTGAAGAGCATTCTCGCCTCTGTTGGAGCTGAGGCCGATAGCGATAGGATTGAGTTGCTATTGTCTCAACTCAAGGGTAAGGATATCACCGAGATCATTGCTTCCGGAAGGGAGAAGTTAGCATCCGTGCCCTCTGGTGGTGGTGGAGTGGCTGTTGCCGCATCTGCAGCTGTTGGTGGTGGTGCTGCAGCACCTGCTGCCGCTGAGCAGAGGAAGGAGGAGAAGGTAGAAGAGAAGGAGGAGTCTGATGAT…
	RO_CBEa0008N22f	217	2	5	ttttg	3	Y	29	ACGCTCTTGTGGGCATTATT	AGCAAAGCACTTTGATGCCT	59.597	60.022	112	GATTCTATGCATCTTACTTGGATTTTAAGAATCATGTTTGATTGTTTAATAACTGTGTGATGAAATATTAGTAGGCTTTAATACGCTCTTGTGGGCATTATTATTATTTTTTGTTTTGTTTTGTTTTTTCCTTATATTTTGTATTTTTGAGGCTCTGCCTCGTATCATTTTCAAAGGCATCAAAGTGCTTTGCTTGATGTATTTCTTGAATGATAAA
	RO_CBEa0004N12f	641	1	3	ttc	6	N	49	GGGAAGGAGTGGCTCAATTA	TCTCCATGGGATCTAAACGG	59.126	59.887	187	TTACGGCCGGGGGAAGGAGTGGCTCAATTAAGTATCAACGACCTAAACACTTTTCTTCTTCTTCTTCTTCATGCATCTCTCTCCGATCTGTCCTCGTCCTCTCACTCTTCCCTCTCTGTAATTCGAATTCGCCCCAATTGACTCGGCCCCTTTCACCAATTCCGATTTCGAAACGCACCGTTTAGATCCCATGGAGATGGCCACGAGTCCCAGAACCGTCGAGGAGATCTTCAAGGATTACGGTGCTAGAAGAGCCGCCGTCGTCCGTGCTCTAACTTACGATGTCGACGAATTTTATGGACTCTGTGATCCAGAAAAGGAGAATTTGTGTCTGTATGGACACCCGAATGAAACCTGGGAAGTGACCCTTCCAGCAGAGGAAGTCCCGCCGGAGCTTCC…
	RO_CBEa0008G17f	154	1	3	att	4	Y	31	TTACGGCCGGGTGGG	AGCAAAGCACTTTGATGCCT	62.568	60.022	114	TTACGGCCGGGTGGGCATTATTATTATTTTTTGTTTTGTTTTTTTTTTTCCTTATATTTTGTATTTTTGAGGCTCTGCCTCGTATCATTTTCAAAGGCATCAAAGTGCTTTGCTTGATGTATTTCTTGAATGATAAATGAAGAAATATCATTGG
	RO_CBEa0003A14f	583	1	3	tgg	4	Y	49	GAGAAGTTAGCATCCGTGCC	GCGGACCACCAAATGAAATA	59.843	60.701	192	TTACGGCCGGGGAGGGACAGTCAAAAAGCTCTATCAGCCTCCAATCCAATCTAGCGCGTCTGAGGTTTAGCTTGAGCAGAGATGAAGGTTGTTGCTGCCTATTCGCTCGCTGTTTTGGGAGGCAACGCCAGCCCCTCAGCCAAGGACTTGAAGAGCATTCTCGCCTCTGTTGGAGCTGAGGCCGATAGCGATAGGATTGAGTTGCTATTGTCTCAACTCAAGGGTAAGGATATCACCGAGATCATTGCTTCCGGAAGGGAGAAGTTAGCATCCGTGCCCTCTGGTGGTGGTGGAGTGGCTGTTGCCGCATCCGCAGCTGTTGGTGGTGGTGCTGCAGCACCTGCTGCCGCTGAGCAGAAGAAGGAGGAGAAGGTAGAAGAGAAGGAGGAGTCTGATGAT…
	RO_CBEa0004K11f	549	1	3	cca	4	N	45	CAAATGGGAGGGGTTCCTAT	GCATATTTTTGGGTGGTTGG	60.011	60.053	155	TTACGGCCGGGGACATAATGACATTCACACAAATGGGAGGGGTTCCTATACCTCTATGCCCACCACCACCACCCCCACCCCAGTAGAGTTGCTTCAACAAAACCCTCCTCCCCTTCTCAAACCCAAACTCTTCTCTTCAGCCTTCATTTTCTGGTTCTTAAACACCAACCACCCAAAAATATGCTCAATTTAAACACCACCTAAGCAGCTCAGACGCCATTAAAACCCCAATTAACTTTTATGATACACCAAATCAAGGCCTCTCAAGAAAGAAAAAGATGAAGAAGACCCAGCAGTGACCCACTTCACAGCTCACACTCTTTTCCAAATACCCATAGACTTTTGTCTCACAGAACTCAAACCAAAGTAAAGCACTACTCCCATCTCAAGAAACCATGA…
	RO_CBEa0007E02f	695	1	2	ct	5	Y	46	GGATTGACTGCCATTCCTGT	GGGAGGCAATGAGGTCAGTA	59.934	60.073	154	TTACGGCCGGGGAAACCAAAGCACAAAACCCTCTCCTCCCTTTCTCTTTCGTTTTCCCAATCCAAGTTTCTAGGGAAACAATCATGGTGAAAGGTCCGGGTCTCTACTCAGATATCGGCAAGAAAGCCAGAGATCTTCTTTACAAGGATTACCAGACCGACCACAAGTTCACCGTCACCACTTACACTTCTGCGGGAGTTGCTATCACTTCAAGTGGAATTAAGAAAGGTGATCTTCTTTTGGGGGATATCAGCACTCAGGTGAAGAACAAGAACATCACAACTGATGTGAAAGTTGATACCAACTCTAACGTTCTCACAACTGTTACTATTGATGAACCTGCACCTGGTCTCAAGGCAATCTTCAGCTTTCTTGTACCTGATCAGAGATCTGGAAAGG…
	RO_CBEa0002P07f	437	2	4	ctcc	4	Y	40	TCATTGCCTACAAGCCTGC	ACGTACGTCCACTCCATTCC	59.964	59.851	299	TTACGGCCGGGGTGGCAACATGTCAAGAAGACTTACCCAAGTGCTTTCATCCGCATCATTGGATTCGACAATGTTCGTCAAGTTCAGTGCATCAGTTTCATTGCCTACAAGCCTGCAGGCTACTAAATTTGATTTGTATTTGTCATTTCTTCCATCCATCCATCACTCCCTCCCTCCCTCCATTCGTAATGTCTAATGTATTGTAATGTAATGTATCCATGTAGCTAGTTGATTAAGCTGCTGCTACTGGGTCAGTATGTTGTTCATTTGAATTTGAATTTTTTTTAATTAGGCTGCCTATGCAACACCGTTCTTTCTCTTTCCTTTTTCGAGACAATCTCCTTTGTTTTCGAATTTGGTACTGTTTCCCGGATTCGGAATGGAGTGGACGTACGTTGA…
	RO_CBEa0006K06f	579	1	3	cag	7	Y	44	GGAATAGGAGTCCTCCAGCC	TCTAGGAAGCAGGAAGCTCG	60.037	59.853	240	TTACGGCCGGGGGTTTTGGTAGAAGAGGAGATGATGAGAGAGATCGTTTCAATGATAAAAACAGGAGGCCTAGAAGCCGTAGTCCTGGCCCTGGACATAGGGGAAGAAGTAGAAGCCCTGGGGGAAAAAGGAATAGGAGTCCTCCAGCCAGGGAAAGCAGTGCTGAAAGAAGAGCTAAGATTGAGCAATGGAACAGGGAACGGGAACAGGTGGATTCTGGAGATAAGCATGATAACAATAATAATAGCATCAACAATAATGATGATGAATGGAATGGTGATAATAATAGTGATCAGTACTATGATCCTCAGCAGCAGCAGCAGCAGCAGTAGTGCGGTAGATGCAAAATCGAGCTTCCTGCTTCCTAGATCAAGCCTCAGTTATTTAACGCAGCTTACC…
	RO_CBEa0008M24f	541	2	3	gat	6	Y	36	TCGTTGAGAGAGAGGAAGGG	GCATCAGTTCCCACAAAGGT	59.525	59.973	114	TTACGGCCGGGGCAATAGGAGTACTAATTAAAACCAGATTCAATCAAAAAGAAAATTGTTTGACAAATCTTTAACCCCGATCTCGTATGTTTTATTTAATGTGGTATATGTATGTGTACTTCAGGATGGTGATTACTGCATTTGATCGTTGAGAGAGAGGAAGGGATCGATGATGATGATGATGATTTTGCTTCCAAGTATCGGCCGGCAAGTACTCCAGACTACTTTGTACATAGAGAACCTTTGTGGGAACTGATGCATATATATATTATCTAAATAATATATAGAGAGATCGATCTAAGTATATATGTGTATACTATATATGTAACAATAAGGGTGGTTCGGACAAGGAACAGTCCAGTAACCAATGCTTCTTGGGGATGAAGAGGGAGGAAGTCG…
	RO_CBEa0004H14f	621	1	4	aaga	3	Y	51	CAGTTCACCGCTGAAGAAGA	TTCTTCAATCCAGGTGGAGG	59.161	60.042	269	TTACGGCCGGGGGAGCAGTTCACCGCTGAAGAAGAAAGAAGAGGGCTAGAGCTAGCTGAAGAAGAAAGAAAGAAAGCAGTCATGGCTTCATCCATGTTCTCATCGGCTGCTGTGGCCACCACCGCCTCCCCGGCACAAGCCAGCATGGTTGCACCATTTACCGGCCTCAAGTCTGCCGCAGCTTTCCCAGTCACCAGAAAGACAAACAGTGACATTACCTCACTCCCAAGCAATGGTGGAAGAGTGCAATGCATGAAGGTGTGGCCTCCACCTGGATTGAAGAAGTTCGAGACTCTGCCCTACCTTCCACCCCTTTCTCCCGAGTCCTTGGCCAAGGAAGTAGATTACCTTCTTCGCAACAAATGGGTTCCCTGCTTGGAATTTGAGTTGGAGCATGGA…
	RO_CBEa0006J16f	733	1	2	ac	5	Y	46	GCCGGGGACATTAGTCATTT	ACAATCATCCTTAAACGCCG	61.072	59.96	167	TTACGGCCGGGGACATTAGTCATTTTGGAAACACACACACAAATCCAGAGCGAATACAAAACCGAAGCGATTACGAATTGAAAACCCTAATTCCCATCTCTCTTGTCTGTTCGTGTTCACTGAAGAAAAGCCCTAAATTCTCTATTTTACGACGGCGTTTAAGGATGATTGTGAGCCAGAATATGGTGGCTGAAGCCGAGATTATTTGCCAGCAGAGCCGGGCCATGCCTGTGCTGGATGTGAAGTACCGCCGCGTGCAGATCGACGCGGGCTCCCCGCCTTCTTCTTCTCCTAGCTTCGGAGAGGTCTGCGTCTCCGAAACGATTTCAACCGAGATTTCGCGCTTTGAATCGGTTGTGAGGTGTTCAGAGACCATTACCAATGCTGTAATAGAGACTT…
	RO_CBEa0011A13f	567	1	4	aaga	3	N	39	GAGAAACGACAAGCGAAAGC	AGGCGAAGGGGAAAATAAAC	60.14	59.442	134	TTACGGCCGGGGATGCAATTGCTAAAGTAGGCCTTGTCAAGTTCGTTACTGATCTCTTCTGGGTGGGGTTGTTTTATCATCTCTACAATCAGCTGGCCACCAACACCCTGGAGAGAGTGGCACCTCTTACACACGCAGTTGGAAATGTGTTGAAACGTGTGTTTGTGATTGGCTTCTCAATCGTGGTCTTTGGTAACAAGATTTCAACACAAACTGGTATTGGAACGGCCATTGCAATTGCTGGAGTTGCTATCTACTCTTACCTGAAGGCCAAGATAGAGGAAGAGAAACGACAAGCGAAAGCTGCATGAGAAGAAAGAAAGATCGCGTTGTAAATTTCGTAAATTTCCTTCAAGTTGAAATGGCAGATTGAGTATCTATCATCTATGTCAGAGTTTG…
	RO_CBEa0007G11f	515	1	2	ga	25	N	49	CCGGGGGTTAGCTTATTAGG	GGCCCAAAATAGTCGACAGA	59.817	60.074	229	TTACGGCCGGGGGTTAGCTTATTAGGCATTTTGGATAAACAGAGACAAGTTTGAGTTTTGAGAGAGAGAGAGAGAGAGAGAGAGAGAGAGAGAGAGAGAGAGAGAGAGATAGGAGTAGGTGGTGTTGCTGGTGGTGTAGCTGGGTTGCGTTGAAGCACAATTGCAATGGAGGTGAATGGAAAATCTGTGGTAGCAGGACCTGCTAATGTTATTTTTCTGTCGACTATTTTGGGCCGAGATGGGTCAATTTCTGTGCATAAGTGTGACTGGAAATGTCAGAACGAGCATGTCTGTGGGAATATGTACCGCTGCAAGCTGACTGGACTCACTCACATCTGTGACAAAAATTGCAACCAGAGGATTCTGTATGATAACCATAGCTCCCTTTGCCGAGCAAGC…
	RO_CBEa0005P08f	498	1	3	aca	4	Y	38	GACCCAAACAGCGAGAAGAA	CGTTCTCTTGGAACTCCTCG	60.375	59.982	181	TTACGGCCGGGGAGTGACACAAGGTTTTTGGAGAATGGCAAGTACTACTATGACCCAAACAGCGAGAAGAACTACAATCCGAACCAGTACAGGAACTCCAGGGTGGTCGATTCAAGAAACTGGTACAACAACAACAACCACAACAACAGGGGTTACTATGGCAACAACAATGGGAACCAGAACACCTACGAGTCCAGTGATGTGTACCAGAACGAGGAGTTCCAAGAGAACGAAGACGATCAGTTCGTGCCCTGATAAGCTATTTGTGTGCCTTTCATTTGCTTGTTTTGATATAATTATTATGATATTAAGTGGGAAAAAAACATAATTAAACATAGGCAATTATTTTATGAAGGGTTTATTTTATCTGATCGATGTTTATTTAAGTATGTTTTTTGT…
	RO_CBEa0009J05f	666	2	4	gagt	3	N	55	CCAAGTCCAACCACTCACAC	TTTGCTCGTCGTACTCATCG	58.992	60.011	179	TTACGGCCGGGGAGCGTGCCCAAGTCCAACCACTCACACACAGAGAGAGTGAGAGAGTGAGTGAGTGAATAATGGCAGTCTCGGTACCGATAGTGGCCATCCTCACCTCCCTGCACCTCATGGCCTTCATTTTCGCCGTCGGCGCTGAACGACGCCGTAGCACGGCTAAGATAGTGCCCGATGAGTACGACGAGCAAACCTACTGCGTTTACGGCACCGACGCTTCCACGGTGTACGGATTAGCGGCGTTTGGGCTTCTTTTTCTGAGCCACACGGTGCTTAACGGCGTCACGAGGTGTCTCTGCTGCGGCAAAGGTTTAATCACCGGCTCCTCCACTACTTGGACCGTCTTCTTCTTCGTCTTCTCCTGGACAACCTTTTTGGGAGCCGAGGCATGCT…
	RO_CBEa0010N20f	488	2	2	ga	9	N	48	GGGGGCTTTACATCATCATT	TTCGTAGTCTTGCCCTTGCT	58.717	60.015	100	TTACGGCCGGGGGGGGCTTTACATCATCATTCCGAGAGAGAGAGAGAGAGAGCTTCGCACTATTCCAATGGCGTCCAGGGTTAGTTTGAAGAGCAAGGGCAAGACTACGAACAAGGGCTCCAAGGGTTCCGACGAGCGGCCAATTGCTCCGTCCGTGAAGGAGTGGACCTCGTGGACCATGAAGAAGGCCAAGGTCGTGACTCACTATGGATTCATTCCTCTGATCATCATCATCGGGATGAACTCAGATCCCAAGCCCCAACTTTCTCAGCTTCTCAGCCCCGTCTGAGATCCGATCCAATCCGATCGGTTCGGATTGATGGGTCATGGGTCGGCGCCTATTCGTCGAATCTACACCGTATGTTTCAGGCTATTACTGTGTAGTATGTTAGGGAGAAG…
	RO_CBEa0002E03f	476	1	3	aga	5	Y	43	CTCGGTCATTTCTCAGGCTC	CCCTATTGCGCACCAATAAT	59.95	59.816	208	TTACGGCCGGGCATGGCATGTGGTACTGGGGCTTCTGGTGTACGTTTTGGCCGTCGGCAATGCTACCTTGGGCTACTTAGAGAAGCTCACATTCCTAGAGAGCGCAGGAACGGCCAAGTTTGGGAGTGAGGCATTTCTTGTAAACTTCACTGCTCTCGTCACTCTCTTATTTGGGGTCTTCGTGATATTCTCGGTCATTTCTCAGGCTCCTGTAGAAGAAGAAGAAGACGACAGCTATTCTTCTATATGATCCAATCACGTTATCAATCTCATATATTTATTTATGTTGTTAATTAGTGTTAGACCACGTGGCCATACTAGGCCTTGAACCAATAAAACGTTCATCGTTAAGTATCTGTGAGATTGCTTGTCCATAAATTATTGGTGCGCAATAGGGAT…
	RO_CBEa0003O13f	383	2	4	tcca	3	N	38	TCGTCAAGTTCAGTGCATCAG	ATTACGAATGGAGGGAGGGA	60.04	60.652	116	TTACGGCCGGGTCGTCAAGTTCAGTGCATCAGTTTCATTGCCTACAAGCCTGCAGGCTACTAAATTTGATTTGTATTTGTCATTTCTTCCATCCATCCATCACTCCCTCCCTCCCTCCATTCGTAATGTCTAATGTATTGTAATGTAATGTATCCATGTAGCTAGTTGATTAAGCTGCTGCTACTGGGTCAGTATGTTGTTCATTTGAATTTGAATTTGTTTTAATTAGGCTGCCTATGCAACACCGTTCTTTCTCTTTCCTTTTTCGAGACAATCTCCTTTGTTTTCGAATTTGGTACTGTTTCTCGGATTCAGAATGGAGTGGACGTACGTTGAGAATTATTCAATAAAACATATCTGTGTTTTACCGTTTTTATTTTTAT
	RO_CBEa0009M18f	612	1	4	agct	3	N	48	AGCCAAACCTGGATCACAAC	CCCAATCAACAAACCCAAAC	59.973	60.066	213	TTACGGCCGGGGAGCTCTCTCACTTACATTTGAAGAAACTGATATATCAAATGGCTTCCAACAAGGCTTTTCTTCTCTTGGCCCTTTTAGTTGCTATTGTTCTTGTCGTGGCCGCAAGCAGAGACCTCGCTCCGACTTCTCCTGTGAAGGAAAATGGTGTTGCCCAGTATAAACCGGTGGACCCGCCAATTAACGTTCAGACTTCTACTGAGAAGGAAAATGGGGAGGCTTCCCACGTTGGCGGCTTAGAATATGCCAATCGGTGGGTTCCTGTCCCCGGTCCTCCACCGACGAAAGGGTGTCTTCGTGGCATGCGCTGGCAGCCCTGCTGCCTGTATAATGCTAATAATGGGTGCCAAGGGTGCTGTCGAAGTGTCCATAGTGCAGAACCCAAGCCAA…
	RO_CBEa0004B01f	374	2	2	tc	5	Y	26	TACGGCCGGGGTGTTT	CAGCAAGGACCTTTCGTTTT	60.903	59.355	109	TTACGGCCGGGGTGTTTTTTTTTATCTATCTTTTTTTACTCACAGATGGTTTAATCCAATATGGATTTCTCTCTCTCTTACTGATGATAAAAAACGAAAGGTCCTTGCTGGAAAACTTTATGTTATGCAAAATAGATGTATCGGATAGGAAATTTTTCAATCAATTAAATCTTTGTAACGAACTCTTATGAGTTCTTGGTACTTGAAGAAGTGTGAAATTGTTGAATTTATCCTATCACTATTACGTTACTTGAAGATACAGATTCAAAATAACTTGTTTATTCGTGTTATATTAGTTAGAATTAGTTAATTAATTTGATTTTTACAATAAAAATATTCTAAATTTTAAAATTTAGAATGATATAAATAAATAA
	RO_CBEa0005M22f	630	2	2	ag	10	Y	44	GGGGACCCCAGAGAAAAATA	CCTGACATCGTCTCCTTGGT	60.124	60.112	140	TTACGGCCGGGGACCCCAGAGAAAAATAAAAGCCAAGAACAAGGGAGGAGAGAGAAGTACAGAACCCTAAATTTGTTTTAGAGAGAGAGAGAGAGAGAGGGGCAGCGGCAGAAAGTCAGAAGAAGAAAACCAAGGAGACGATGTCAGGAGTTGCAAGCCAGCCCCAGGAGGAGGACAAGAAGCCCAACGATCAGGGTGCTCACATCAACCTCAAAGTGAAAGGCCAGGATGGAAATGAAGTCTTTTTCAGGATCAAAAGAAGCACTCAACTTAAGAAGCTGATGAATGCGTACTGTGATCGCCAATCTGTGGAGCTCAACTCAATTGCCTTCCTGTTTGATGGCCGTCGTCTCCGAGCAGAACAGACCCCTGATGAGCTTGAAATGGAAGATGGGGATG…
	RO_CBEa0004B21f	476	1	2	ct	5	Y	51	GCTCTCGTTCCTGGTCTCAC	AGTTCCCAGTGTCCAACCTG	59.993	60.002	243	TTACGGCCGGGGAAGCAGAGGCGGGCGTACAGGTTTAGTCTTCTGCCGAAGAGAAGCGGAGAGCTCTCGTTCCTGGTCTCACCGTAGCTCTCTCTCTCGCTCACCAACCATGGGTATCTCACGTGACTCGATGCACAAGAGGCGTGCCACTGGAGGAAAGAAGAAGGCTTGGAGGAAGAAGAGAAAGTATGAGCTCGGTCGTCAGCCTGCTAACACTAAGCTCTCAAGCAACAAGACTGTGAGGCGAATTCGTGTCCGAGGAGGTAACGTGAAGTGGAGGGCTCTCAGGTTGGACACTGGGAACTTCTCATGGGGTAGTGAAGCTGTTACTCGTAAAACACGTCTTCTGGATGTGGTTTATAATGCCTCAAACAATGAACTTGTTCGAACACAAACCCT…
	RO_CBEa0005N12f	509	1	2	ga	5	N	41	TACGGCCGGGGGAGT	ATGAGATTGACGAGGTTGGC	61.044	60.081	143	TTACGGCCGGGGGAGTTGAGAGAGAGAAATGGAGGAAGCAAAGGGAGTGGTGAAGCATGTATTGCTAGCCAAGTTCAAAGAAGGAGTCTCCGAGTCTGAGATTGAGCAACTCATCAAAGACTATGCCAACCTCGTCAATCTCATCGATCCCATGGAGTCCTTCCACTGGGGAAAGGATGTGAGCATTGAGAACATGCATCAAGGTTTCACTCATATCTTTGAGTCCACCTTTAAGAGTACTGAGGGTGTTGCGGAGTATGTAGCTCATCCAACCCATGTTCATTTTGCGAACTTGTTCCTTTCTCATTTGGATAAAGTCCTTGTGTTTGATTACAAACCCACTACAGTTCGTGTCTGAATCTGAAGAACAAAGATGCCTTTGATCCTGCTATTGCTCTT…
	RO_CBEa0005L24f	598	1	3	ctt	4	Y	46	GCGTCCCCTTTCTCTTCTCT	CTGCTCTCCTTTGCTCCACT	59.957	59.745	171	TTACGGCCGGGGACGATTACACTGTATATCTCAGAGATCAATCTGAATCTCGGCTCCGCAGAGTTGGGTCTGGCCAGTAACAGAAGAAAAACGATTAGGAATAATGGAGGGATTCAAATTTGAGGAGGAGGAATTCTTAGCATGCTGTGGAAGCACCAAATTCGCCAAAGAAATGGCCAAGGCGTCCCCTTTCTCTTCTCTCCACGACGCCGTGGCTGCCGCCAGAGACATTTGGTTCAACAAAGTCGACGTCACCGGTTTGCTTCAGGCGTTCTCCGCTCATCCTCAGATCGGGAACACTCCTTCTTCTTCTTCCCACTCCACTTCTGCTCAGTGGAGCAAAGGAGAGCAGTCAACTGCTTTAGCAACTGCTACTAGTTCTAGCTTACAGGAACTCTC…
	RO_CBEa0007G14f	532	3	2	ga	15	N	42	GAACCAGAGAGAGAGCGAGC	GATGCCTAGACGTCACCGAT	59.435	60.104	112	TTACGGCCGGGGAACCAGAGAGAGAGCGAGCGAGAGAGAGAGAGAGAGAGAGAGAGAGAGAAGCAAAGGCTTTAGAGAAAAGTATGAGCGGAGGCGGCATGGAATCGGTGACGTCTAGGCATCAACAGAATGGTCAGCACAGCAGCGAGCGATGTGGGTATTTTCAGATGCCTCTGCACTATCCCAGGTACACGAAATCGGACTACGAGACCATGCCGGAGTGGAGGCTTGACTGTTTGCTTAAAGAGTATGGGCTGCCGATCACCGGAGGCGTTGAGCAGAAGAGGAAGTTTGTTATGGGAGCCTTCTTGTGGTCTTATTAGACTTAATTATTTCTTAATTGCATCGATCTATGAGATATATATATATATAATGCTAATTATCTATGCTAGTTTTTTA…
	RO_CBEa0004B09f	109	1	2	ag	9	N	57	GGGGGCTCTGAAAGCAGTAG	GACAACTTTGACCGGAGTCAG	61.275	59.754	101	TTACGGCCGGGGGCTCTGAAAGCAGTAGTAGCAAGGAATCGATTAGAGAGAGAGAGAGAGAGCACGGTGCACGCGTGAGGGGGTCGGTCTGACTCCGGTCAAAGTTGTC
	RO_CBEa0003D15f	568	1	4	ttta	3	N	45	TGATGCAGGTGATTCGGATA	CGAGTTCTGATAACACGATGC	60.033	58.393	210	TTACGGCCGGGGGCATCCATCGTCTTCGTTTTCCATTATTCAGCCGCTGCAGAGCAGAGAGAGACACGATGGTTGCCGTCAAGAAAACCAAGAAAACCCATGAGAGCATTAACAACAGGCTCGCCCTCGTGATGAAGAGTGGAAAATACACTCTCGGTTACAAAACCGTCATCGATACTCTTCGCACCTCCAAAGGGAAGCTCATCATAATTTCCAACAACTGCCCGCCTCTGCGCAAATCTGAGATCGAATACTATGCTATGCTTGCCAAGGTTGGGGTCCACCACTACAATGGAAACAACGTTGATCTGGGGACAGCATGTGGAAAGTACTTCCGTGTTTCATGCCTCAGCATTATTGATGCAGGTGATTCGGATATTATCAAGTCGCTGCCTGGTG…
	RO_CBEa0004O10f	643	1	2	tg	6	N	53	CACCACAGCAAGTCCAGAGA	GAGATTCCGAGATTGAGGCA	60.022	60.303	201	TTACGGCCGGGGACAACACCACATAAGAGAAGAAATAGAGAGGTTAGGAGCACCACACCACAGCAAGTCCAGAGAGCCCCACACCGAGAGAAAGAGTGCGAGGCAACACTGTGTGTGTGTGAGAGAGTGTGAGAGTGAGAATGGGCGGTTGGGCTATTGCTGTGCACGGTGGCGCTGGCGTCGACCCAAATCTCCCTCTCGACCGCCAAGAACAAGCCGAACAACTCCTCACTCGCTGCCTCAATCTCGGAATCTCTGCTCTCCGTTCTGATCGTCCCGCCATCGATGTCGTTGAACTTGTTGTAAGGGAATTGGAAACAGATCCCTTTTTCAATTCTGGCCGTGGATCCGCCCTGAATGAAAATGGGAGGGTTGAGATGGAAGCCAGTATCATGGATG…
	RO_CBEa0010N04f	716	1	5	tttct	3	Y	43	GGGGGTTTACCGTTCATGT	GAAATCCTTGCTTGAGCCTG	59.517	59.955	161	TTACGGCCGGGGGTTTACCGTTCATGTGATATTATTTCTTTTCTTTTCTTTTTCTTTTCCTTTTTGGTGCCTGAATGTGATTATCTTCTTAATATGGCAGATAATCATAATCTTTCAGGCAAATTCATGGGTCTCAAAGATCTTCATGTCAGGCTCAAGCAAGGATTTCAGCTGAGACGAATTCTGAAGATGAATACTGGGAGCAAGAAAAAGGGAGCCAGGTTTGCTAAGAAACCTTCATGGATGATGCCAGCAGTCTCACATGGGTATCATGTGGTTGAGGGTTATGATGAATCCGAGTCTGACTTTGTTGTGGTTCAGAGGGAGCCAATTGAAGAGCTTGAGCTGTGGCTTTTCGGAGTTTTCGATCCTCGAATTGGGGACGGAGTAACCAAGTAC…
	RO_CBEa0008I16f	533	2	2	ag	10	Y	45	CGGGGACAGAACCCTAAAT	CCATCAAACAGGAAGGCAAT	58.847	59.933	290	TTACGGCCGGGGACAGAACCCTAAATTTGTTTTAGAGAGAGAGAGAGAGAGAGGGGCAGCGGCAGAAAGTCAGAAGAAGAAAACCAAGGAGACGATGTCAGGAGTTGCAAGCCAGCCCCAGGAGGAGGACAAGAAGCCCAACGATCAGGGTGCTCACATCAACCTCAAAGTGAAAGGCCAGGATGGAAATGAAGTCTTTTTCAGGATCAAAAGAAGCACTCAACTTAAGAAGCTGATGAATGCGTACTGTGATCGCCAATCTGTGGAGCTCAACTCAATTGCCTTCCTGTTTGATGGCCGTCGTCTCCGAGCAGAACAGACCCCTGATGAGCTTGAAATGGAAGATGGGGATGAGATTGATGCTATGTTGCACCAGACTGGAGGAGCTGCACAGCTTTG…
	RO_CBEa0001B21f	548	1	2	ag	5	Y	55	TGTCAGGCATTGAGGACGTA	AATCTTAACGGTGAGGGGCT	60.263	59.962	254	TTACGGCCGGGGGCACCACCGTGGATTCTCGTCAGCTCCTCCCCTTCACACTAATCTCACCTGCAAAAAAATCACATTTCTCGGAACCCCAGTTGCGCGATGATCGGGGCAGATGACGTGTCAGGCATTGAGGACGTAGACGACCCCGACGAGGAGCCCGGCGAGGTGATCGAATCAGCACCGCCTCTCAAAGTCGGCGAAGAGAGAGAGTTCGCTACCTACGGCCTGAAGAAGAAGCTCCTCAAGTCCGGTATTGGCTGGGAGACCCCTGAGTTCGGCGACGAAGCCACTGTGCATTACGTTGCAACTTTGGTGGATGGAACGAAGTTGGAGTCCACTAGAGGCAGGGAGGAGCCCCTCACCGTTAAGATTGGTGAGGGTGAAGTAGCGAAGGGGTTG…
	RO_CBEa0003K12f	555	1	4	ctag	3	N	46	GGGGGTATCAGCAAGACAAA	TGCTGCTTCCCTGGTACTCT	59.933	60.012	294	TTACGGCCGGGGGTATCAGCAAGACAAACCATACCTAGCTAGCTAGCTCCTTCATTTGTACTTCTAACTTTTTTTTCCCTTAAGCATGGCTTTTGAACAACGCTTTGCTAGGATAGAGGAGAGCAAAGTTTTTTACTTGAACTACAAGGCACCGCCAGTCGTATCCGAGCGCCATACCATAATAGAGGATTGCCATGGCATGCAGTTCCATTATAACTCTCCCATGGCACCGCAGAAAGTCATTGTCAACCCTGCAGATCAATGCTTCAATGCTACGAAAGAAGAGTACCAGGGAAGCAGCAGGCCCAAGACAACCAGTTACGCAAGTCTTCCTCCTGGAGGTTACTATCCCCAAGGGGTCAGCATGGGAAATCAAGTTCCTAATCTGACCAAGAGGCC…
	RO_CBEa0001B06f	579	1	3	ctc	4	Y	51	GGCCGGGGATTATCATATTT	AGGAAGCGTAGGGAGTGTCA	59.845	59.867	215	TTACGGCCGGGGATTATCATATTTGTATCAAGTAACTGATAATCCTACAGCCTCAGTATCTCTCATAGGACCTAACTAACCTGTAGGGGATTCAGTAAAGCCATGGCCTCCACCTCCTCCACACTTACCATCTCCTCCTCCTCCACCCCCTTTGACACCAAGGTTCCTCGCCACTCAGCCGCACCATCACCGCAATGTGTGACACTCCCTACGCTTCCTCCACCGCCAGTGCAGTCTCAAAACCGCGCAGGGAAGACCACTGCCTATTGCCGCAAGATTGCTCGCAATGTCATGGCCATGGCCACTGGGGAGGCACCTGCAGAAGTTGCAACAACTGAGCTGCCAGAGGTTGTGAAGACAGCTCAAGAAGCATGGGAAAAAGTTGAGGACAAGTATGCA…
	RO_CBEa0007C15f	580	2	4	acgt	3	N	40	TCAACTCGATCAGTCGTTCG	CGAACCAATTAAACTGCCTTG	59.984	59.634	144	TTACGGCCGGGGAAGCTAGCTAAAGAAATTAAACAGATATAACCACAATCGATCTCATTCTCTCTTTCTCTAGATCGGAGAGACTAGAGTACGTTTTGATTCTATATATATATATACATATTTCATATATAAGGCAGTTGAGGCCAAGGCCATGGATATCTCGATCTCACCACAGCTTTTGCAGTACAAATACCACTTTGGCATTGCAATCTTTGTTTCATTAATATTGTCCTTGCTGTTATATGCGGCCCCTCGGATTCTAAGCATTCTGGGTTACTTTTGGCCTCTCTTTGCCTCCACAACTCTGTTTTTGGTGGCGATAATCGCTTTCGGTGGTGGTTCCAAGCTGTCAACAGAAGCTCACGGTGAAACGCAAGGTCAAGGAATCATAGATTACGT…
	RO_CBEa0007D15f	620	1	2	tc	9	Y	40	CAAAGCCGATGCTGACTGTA	GCTTCTGATCGATCGTTCTCT	60.011	58.635	194	TTACGGCCGGGGAAGCATAGAATTAAGAGGAACTTCGACCATCAAAGAAAATGGGTTGCCGGATTCTCTTCCTCCTCCTTCTGGGGATTTTCTTCCTCGATGGGCTACCGCTCTCCATGGCTGCTGACGTCCATCACTACAGCTTTATAGTAAGGAGATCGACTACTACGTACTCCATAAATATTAATTATATTTTTATGTATGTTTCTTTACTTTCTAATTGGTCAGACTATTAGAAGCTGCTTATGTACAAATTAATTAATATTTGCCTTAAGCGTGAGGTCATCTTTTTAATTGCAGCTCAAGGAGACCAACTTTACAAGACTGTGTTTCACAAAGCCGATGCTGACTGTAAACGAGTCGTTCCCAGGCCCAACCATGCATGTTCGGAAAGGAGAT…
	RO_CBEa0007P14f	583	1	4	tttg	3	N	49	CTGGTGGGGGTTCATCTCTA	GCCAAAATCATTGAACATAGG	59.92	57.121	204	TTACGGCCGGGGGACTCAGATCTGACTCGGAGGTCCAAACAACGCAACACTACTACGCAGGCTATACTTTAGAAAGGCAACATGCGTCGTGGAGTCAGCAGTGGAGGGGGAGGGAGTTCTTTGGGATATCTTTATGGAGGCGGAGAAGAAGGTCAAAATCCCACCACGAAAAAGGTTGAAACTCCTAAGAAGCAGGTGGAGGTTCTGAGCAATGAACCTACTCAAAAGCCGAATGCTGCGGCACCACCTGCCGAAGTGATCAACAAGGAGACTCCAGCAGGTGTTCCTGGGAACACTTCAAACAACTACTTCCGAGCTGATGGCCAGAACCGTGGAAACTTCCTCACGGATCGCCCATCCACAAAGGTCCATGCAGCTCCTGGTGGGGGTTCATCTCTA…
	RO_CBEa0004A23f	395	1	3	tca	4	Y	45	ACCCCATCAGCTTCCTTCTT	GTAACCATTGTTGCCAGCCT	60.074	60	134	GGGGGTACCTTAGTAAACAGAAATGACAAGTCTTAGCTACATTGTCCATGTGTTGGCTACCCTATTCAACCCCATCAGCTTCCTTCTTTACGGTCATCATCATCAGTACTATTCCAGTACTAGTATAGAACATGACCAGAGTAATAAGGTGGCGTTGTTTGTGTTCGGGGACTCACTATTTGAGGCTGGCAACAATGGTTACCTTCCAGATGTTTCCACAGAAACAGACGCAGCAATAGCCTGGCCATATGGTGAAACCTTCTTCCACTATCCCACCGGAAGATTCTGCAATGGCCGTATAGTTCCAGATTTCATCGCAAAATACGCAAAGTTGCCTATGCTTCCACCTTACCTGCAACCTGGTCCACATGATTTTACCGACGGATGCAACTTTG
	RO_CBEa0004P17f	481	1	3	cag	5	Y	43	CTGGAAATGTTGGCTTTGGT	CCTCATCCTTTGCTCCTTCA	59.971	60.331	137	TTACGGCCGGGGCCCTCGTATCTGTTATCTAAGTTCAGTTATTTAAAAATAAATTTTAGTCAATTCATCAACATATTTTGCTATTTCTGGGTGCAAGCCTGGTGCTCATATTCAGAGAAGGGCTGGAAATGTTGGCTTTGGTAGCAAGCTTCTGCCACAGCAGCAGCAGCAGCATCGGCAACAAGAGAATGCGGTTGCTAAGCAAAGGCCTCAAACACTTGATTTGTTGTTCGCAAACATGAAGGAGCAAAGGATGAGGGCCCAACCACCACGCCAGAACAATGCTGTACAACAACGCAATAGGGGCCAGCCGAGGCTTCCTTGGGGAAGAGGTGGACGATTTGGCAACTAATTCACTGTTACTGTACCTTCTGGAAGGCAATTGCTTAAATTGATTCC…
	RO_CBEa0007E10f	708	1	3	aga	4	N	51	GGGAACCTCTCAGGCTTTG	TTTCCTTGACCCAAATGGAG	59.788	59.903	201	TTACGGCCGGGGAACCTCTCAGGCTTTGATACTGAGAAAATATAATCGATTCACAGAAGAAGAAGAGAGAGCCATAGAGGAAGAGAAGGTAATTGAGAGGAAATGGCAGCACAAGCTCTAGTATCATCGTCGTCTCTAACCGCCTCGAAGGAGGTTGCGAGGAACTTACTAGGAGGAAGATCAGCTCAGTCTCCATTTGGGTCAAGGAAATCAGCTTCTTTTGTTGTAAGGGCAGCCTCTACTCCCCCTGTTAAGCAAGGAGCAGACAGACAGTTGTGGTTTGCATCAAAGCAGAGCCTTACTTACCTGGATGGCAGCCTTCCCGGTGACTATGGGTTCGACCCATTGGGCCTCTCAGACCCAGAAGGAACAGGAGGGTTTATTGAACCCAAATGGTTA…
	RO_CBEa0005L19f	334	1	4	attt	3	N	39	CGGCAATGTCCAAGTTTTCT	CCCTTCCAAGTACAGACCCA	60.11	59.959	262	TTACGGCCGGGGGGTTTACAGTTATTGCTTATTTCCGGCAATGTCCAAGTTTTCTGCTTCAAAGTTTTCTGATGCTTCTGTTTGTGGCTTCATGATGATGCAGTTCCATTATTCTTATGATTTTGATGACTAATGCAATCTCTTCTTGGCCTCTAATTTATTTATTTTGGACAAAACTCTTCCTCTTAATTATTTGACCCTTTTGATTTTGTCTCTGTTTTAGATGATATTGGATGTTAAAAGTAACATGGCTGCATTAGAAGTTGGAGGAGGTCCATGGGTCTGTACTTGGAAGGGAAAGACCTCTACCCCGGAGATCCTTAAACGGGCTATC
	RO_CBEa0011C01f	660	1	4	tagc	3	N	52	CGGGGACATTGTGGCAT	CTCATGGTTGAAGCAAGCAA	61.38	59.988	149	TTACGGCCGGGGACATTGTGGCATAGCTAGCTAGCTATGGACTGGTTCGCATGGCTGTCGAAAACCGGCCTCGAACCGAGCCTTGTCTATGACTACGGCATCATCTTCGCTCGCAACGAGCTTCAAATGGAGGACGTTGCTTGCTTCAACCATGAGTTCCTGCTGAGCATGGGAATCTCTGTGGCCAAGCACAGGCTAGAGATACTCAAGCTGCCAAGAAGGAAAGTGAGGGCGGCTTAAGGTCAATTTCAAGGCTGAGTTTGGCGCTCATCAAAACCGGGAAGTGCTTCAGCAAGTACTTCACAAGATTGGGTTTCCAAGAGAACGACATGTCGTCGTCTCCCAGATATGTGGCTGATCAACCAGAGAAGTATCAAGAACACTGGAGAGGAGCTTTGC…
	RO_CBEa0010F16f	591	1	3	aga	6	Y	47	CGGGGGAAGCTAATGTGAG	TTAGCATGGCCTCCGTATTC	60.599	60.06	195	TTACGGCCGGGGGAAGCTAATGTGAGAGAAGAAGAAGAAGAAGAAGCCCTCTCTGAAAGACAGGGACGGAGGAAGAAGAAGATGAAGAGTCAGCAGCAGGCGTCACACTACTGGTTGTTTGACAGTCGCAGCAACTCCAGACGCTCTCCATGGCTTCAATCCACTCTCGCTGAGCTAGAGAAGAATACGGAGGCCATGCTAAAGCTGATTCAGGAAGATGCAGATTCCTTTGCCCAACGTGCAGAGATGTATTACAAGAAGCGACCACAGCTAATCGGCATGGTTGAAGAATTTTATCGAGCTCACAGGTCATTAGCTGAGCGATATGATCTAGTTAAGTCTGACTTTGGAACTCGCCTCCTGACAACATTAGGGTCTCCATTCTCAACCAAATGCCAG…
	RO_CBEa0002P01f	615	3	2	ct	5	Y	54	CCGGGGACCAACAAAAA	GCGCTTGAGCATCAAATGTA	60.281	59.983	251	TTACGGCCGGGGACCAACAAAAAACCCTCTAATTAATCCTCTCTCTCTACCCCTCCCCTCCCTCTCTCCAGTTTCTCTCTCTACAAGACAAAAGAACGCTCTCTCTCTCTCTAAAAAAAAAAATGGAAGTGGGCGAACCAAGCCCGTCTGTGGTGGCCAAGAAGCTATGGAACCTAGTACGAATAGTGTTCTTCATGTTGCGTAAGGGCTTGTCCAAGAGCAAGTTGTTAGTCGACCTACATTTGATGCTCAAGCGCGGCAAGCTAGCCAGCAAAGCCATCGCCAATAACCTCATCATGCTCCACCACTCTTCCATGGCCAACTCCGCCTTCAGCTGCCGCTCCAACGACGCCGTTTCGTTCATCACGCCGCGGGAGTACGAGTTCAGCTGCAGCAACA…
	RO_CBEa0002P22f	529	1	3	tgg	4	Y	47	CACCCTGGAGGTTATCCAGA	CAACAGAATAGTTGCTCAGCG	59.92	58.739	241	TTACGGCCGGGGGTCCGACTCTCAGGTGTTCCTCTTTGCCAATTCAAAATGCAAGAGGTACTTCCACAATCGGTTGAAGCCATCTAAGATTACCTGGACAGCCATGTACCGGAAGCAACACAAGAAGGATATCGCTCAAGAAGCTGTTAAGAAGAGGAGACGTGCCACTAAGAAGCCTTATTCAAGGTCAATAGTCGGTGCCACCCTGGAGGTTATCCAGAAGAGAAGGACTGAAAAGCCTGAAGTTCGTGATGCTGCCCGTGAAGCTGCACTCCGTGAGATCAAGGAAAGGATCAAGAAGACCAAAGATGAAAAGAAGGCGAAGAAGGCAGAAGTTGTTGCCAAACAGAAGAGCAAGGGTCAAAATATTTCCAAGGGAGCTGCCCCCAAGGGTCCCAA…
	RO_CBEa0007C15f	580	2	2	ta	7	Y	40	CCGGGGAAGCTAGCTAAAGA	GTTGTGGAGGCAAAGAGAGG	60.821	59.844	297	TTACGGCCGGGGAAGCTAGCTAAAGAAATTAAACAGATATAACCACAATCGATCTCATTCTCTCTTTCTCTAGATCGGAGAGACTAGAGTACGTTTTGATTCTATATATATATATACATATTTCATATATAAGGCAGTTGAGGCCAAGGCCATGGATATCTCGATCTCACCACAGCTTTTGCAGTACAAATACCACTTTGGCATTGCAATCTTTGTTTCATTAATATTGTCCTTGCTGTTATATGCGGCCCCTCGGATTCTAAGCATTCTGGGTTACTTTTGGCCTCTCTTTGCCTCCACAACTCTGTTTTTGGTGGCGATAATCGCTTTCGGTGGTGGTTCCAAGCTGTCAACAGAAGCTCACGGTGAAACGCAAGGTCAAGGAATCATAGATTACGT…
	RO_CBEa0010B10f	592	1	5	aaacg	4	N	53	TTACGGCCGGGGAAA	CCATCGGAGATCCGAAAGTA	59.48	60.029	153	TTACGGCCGGGGAAAAACGAAACGAAACGAAACGATTTACCGTCTTCGCCAGACCCTAAATCTCCGACTTCGCAGCCATGCCTTCAAGACGTACGAGACGAGCTAGACGAGGATCCTTTCAGGGCCAGGAACCTACTTTCGGATCTCCGATGGTCAATAAGCCTGAGGGTGGTGCAACTTCCTTTAGTGTCTACAGTCTCGGCGGTGACCCTCGCATTCCTGGTACCAAGTCGCATGAAGAACTGATGGCCAGATGTCGTCGTCTCCGCAAGTGGTGCAAGAATTCTTGCATCATCTTCGAGGCGTATGATGTGGACACTGCTCTTGGCAGCAAGGAGGATGAACCACAGTGTAACTACGGAACTGGCTCCGGGGTGGAAGAACCAAAGTTTGCCACTT…
	RO_CBEa0011M11f	606	2	2	ag	14	N	37	GGGCATGAACCACATAAAGG	TCCATTTCCAAAACACATTGA	60.192	58.855	224	TTACGGCCGGGGAAAACACAGAACAGAAAACCTAAAATGGTTCCTCAAGTCAAGATATTTATCATCCTCCCCCTCCTGCTCTTTGATTTTTCAGTAATTTCAGCTGATAATAACTACAAGGAAAGCATGGAGCTTACTTACACCAGTAATCATGAGATGATTAAAGGGAGAAAGCTGCTTATGGAACTTGATGCAATGTTGGATTACCAGGAGCCAGGAGCCAATCCTGGGCATGAACCACATAAAGGAAATGGTGGTGGTAATAGAGGTGGTAATTGATCCTGGAATAAACTGGCTTGATGATCACACCTCCTATCATGAGCTCTTGTGAAAACCTCAAGCCAGAGAGAGAGAGAGAGAGAGAGAGAGAGATGTCATGTGTTTCTTATGGGTGAGATT…
	RO_CBEa0003K17f	540	1	2	tc	6	Y	54	GGAAAGAAAACCCTAGCCGA	CTTACGCTTCTTGGCTCCAC	60.553	60.015	288	TTACGGCCGGGGAGCACAGCACACATTAAGAAGTTGAGAGTGGAAAGAAAACCCTAGCCGAATCTCTCTCTCTCGGCGGCGAGAAGATGCAGATCTTCGTGAAGACCCTGACGGGGAAGACGATAACCCTCGAGGTTGAGTCTTCCGACACCATCGACAATGTGAAGGCCAAGATTCAAGACAAGGAGGGCATCCCACCAGATCAGCAGCGTCTGATTTTCGCCGGGAAACAGCTCGAGGATGGCCGAACCCTAGCCGACTACAACATCCAGAAGGAGTCGACTCTCCACCTGGTGCTTCGTCTTCGCGGTGGAGCCAAGAAGCGTAAGAAGAAGACCTACACCAAGCCCAAGAAGATCAAGCACAAGCATAAGAAGGTCAAGCTCGCCGTCCTCCAGT…
	RO_CBEa0002P01f	615	3	2	ct	7	Y	54	CCCTCCCTCTCTCCAGTTTC	GCGCTTGAGCATCAAATGTA	60.186	59.983	202	TTACGGCCGGGGACCAACAAAAAACCCTCTAATTAATCCTCTCTCTCTACCCCTCCCCTCCCTCTCTCCAGTTTCTCTCTCTACAAGACAAAAGAACGCTCTCTCTCTCTCTAAAAAAAAAAATGGAAGTGGGCGAACCAAGCCCGTCTGTGGTGGCCAAGAAGCTATGGAACCTAGTACGAATAGTGTTCTTCATGTTGCGTAAGGGCTTGTCCAAGAGCAAGTTGTTAGTCGACCTACATTTGATGCTCAAGCGCGGCAAGCTAGCCAGCAAAGCCATCGCCAATAACCTCATCATGCTCCACCACTCTTCCATGGCCAACTCCGCCTTCAGCTGCCGCTCCAACGACGCCGTTTCGTTCATCACGCCGCGGGAGTACGAGTTCAGCTGCAGCAACA…
	RO_CBEa0007L07f	635	1	2	tc	11	N	41	TTCAGTCCAACCATCACTGC	TTAGCAGGCACAGAAAAGCA	59.682	59.752	244	TTACGGCCGGGATCGATCTATTTCTTTCCCTCCTTCGCTGGATTTCTCTTTCAGTCCAACCATCACTGCCCAGAATTACAGATCCATCTCTCTCTCTCTCTCTCTCTCAATCAAGGATAAAAGAAGAGACAGAAGAGGAGAAGAAAAATACAGCAAGGTTTTCGATCTGCTGTTTTTCTTCGGAGGAAGAACCCATCTTTTGAGACGGAGGAGTCTGAGATCTCATTGATCCATTGCACTGGTTTGAAGTAGAAGCTGATAAAAGAACCCAGATGCTTTTCTGTGCCTGCTAATTGGGCAAAAAGTGCAATGCCTTTCCTCCAGCTCTTTGAATCAAGTGGCTAGCATCTGAAGAGTTTGTTCAGGGCTGGTATAATAAGAGATTGAACTCAGGACATG…
	RO_CBEa0009M13f	608	1	4	ccag	4	N	51	GCAGAAGTCTCCGATTCTCG	CGAATCGAATTGGGAGAAAA	60.096	60.009	213	TTACGGCCGGGGAGAGAGAAAAATCCTCGTCTTTTTTTTTTCTTCTTTTTCTCGTTGTTTCCTCCTCTTTTCCTTGCTCTTGCAGAAGTCTCCGATTCTCGAAACGAAGACGAATAATAGGAAAGAAACGACATCGTTCAATCATTCCATCGACCAATCAACCCCAGCCAGCCAGCCAGCCACAACCCCATGAAACGAAACAAAACGGTGAGTCGTGGTGATCGTCACGACCTTCATCTTCATCTTCATTATTAATCATCCTCCTCTCTTCTTCTTTTCTCCCAATTCGATTCGCGATTCTTCAATCGAGAAGCGGATTCACTAATGATCAACTTCTCGGAGCTGGAGCGGGGGAACCGGATTGGAAGCGGAGCCGGAGGCACGGTGTACAAGGTTATT…
	RO_CBEa0007P19f	641	1	4	tttg	3	N	47	CTGGTGGGGGTTCATCTCTA	AATGGGATTAAGAACCTTGGA	59.92	57.54	249	TTACGGCCGGGGACTACGACTCAGATCTGACTCGGAGGTCCAAACAACGCAACACTACTACGCAGGCTATACTTTAGAAAGGCAACATGCGTCGTGGAGTCAGCAGTGGAGGGGGAGGGAGTTCTTTGGGATATCTTTTTGGAGGCGGAGAAGAAGGTCAAAATCCCACCACGAAAAAGGTTGAAACTCCTAAGAAGCAGGTGGAGGTTCTGAGCAATGAACCTACTCAAAAGCCGAATGCTGCGGCACCACCTGCCGAAGTGATCAACAAGGAGACTCCAGCAGGTGTTCCTGGGAACACTTCAAACAACTACTTCCGAGCTGATGGCCAGAACCGTGGAAACTTCCTCACGGATCGCCCATCCACAAAGGTCCATGCAGCTCCTGGTGGGGGTTCAT…
	RO_CBEa0007K22f	615	2	3	aag	5	Y	42	AACAATGGCAGGAATCATCC	AGTTAATCGCTGTCGCTGCT	59.756	60.183	267	TTACGGCCGGGGACGGATCACACCAAGAAAGAAAAAAGCAGAGAGAAACAATGGCAGGAATCATCCACAAGATCGGTGATGCGCTCCACATCGGAGGAGAAGGCAAAGGCAAAGAGGAGGAGCACCACAAGAAGAAAGAGGAGGAGTACCACAAGAGCAACAAGGACGACGACCACAAAAAACACAAGGACGACGACCACAAGAGCAAGAGCAAGAGCGACGGCGACCATAAGGACAAGGACAAAAAGAAGAAGAAGAAGAACAAGGACAAGAGCAAGGATGGCCACAGCAGCAGCAGCGACAGCGATTAACTACTCTCACCCACCTTATCCATCAATAACTACTCTCAGAGTCTCTGGTGTTTGGGGCTTCTCGAGAACATGCAAGTTCTGTTTATTG…
	RO_CBEa0001L24f	437	3	2	ta	8	N	42	TAAAGAAAGGGGTTGTTGCG	GACGTCTCCATTGGGAAGAA	60.103	60.05	258	TTACGGCCGGGCACTACCCACCCAAGTCACCACCTTACCACTACAAGTCTCCTCCACCACCACCACCGGCATACATCTACGCCTCACCCCCTCCTCCTCACCACTACTAGATAATGAGCTCAAATGCCTCCCGGTAAGGGTGAAGAAGAAGAAGGATGTTCAAAATAAAGAAAGGGGTTGTTGCGATCTCATCAATCATACGAACAAGAGCAGAAAAGCTAGCGAGTCTCCGCGTGTGATGTGAATGTTTTTATTAGTTTTATTATTATTTATGCTGCTGCTACAATAGGATGAAAATCACCAATCTTTGCGTGTCCCTGTACTCGACAGTTGTAGTGCACTTTCGTCTTCGATTAAAGAGTTTATATATATATATATATGTATCTATGTCGTTTATTT…
	RO_CBEa0006M03f	610	1	2	ca	5	Y	48	TTTGGGGTTTCATTTTTCCA	CTTGAGATCCTTGAGCTGGG	60.138	59.943	141	TTACGGCCGGGGATAGTTTGGGGTTTCATTTTTCCAGTGAAGCTGAGAGAGAGCCGCCGTTGCAGAACTCACACACACAGCAATGGCCAGAATCAAGGTACACGAGCTCAGGCAGAAGTCGAAGGCCGATCTTTTGGCCCAGCTCAAGGATCTCAAGGCAGAGCTCGCTCTCCTCCGCGTAGCCAAGGTCACCGGTGGAGCACCCAACAAGCTCTCCAAGATCAAGGTTGTGAGGCTAGGGATTGCTCAGGTGTTGACCGTGATCTCACAGAAGCAGAAGGCTGCACTGAGAGAAGTGTACAAGAACAAGAAGTTGTTGCCTCTTGATCTGCGTCCCAAGGAGACCAGGGCTATCCGCCGTAGGCTCACTAAGCACCAGGCATCCCTGAAGACTGAACG…
	RO_CBEa0006H13f	255	1	3	tgt	4	Y	37	ACACATTAAACCGTGCGTTG	TGTTCATGAAGCAACTACCCA	59.512	59.184	150	TTACGGCCGGGTCCATTTCAATATTTTTGTGTTATTCTGGAAGTTTTGTGGACACATTAAACCGTGCGTTGCAGTCCTCTATATCTTTCAGCACCTAGATAACTTTCTGGGTGCTTGGCGGGCTGTGTTGTTGTTGTCTTGTTTTAATTTCGTGTTTTTCAGTTATACATTGAGATGAGTTGGGTAGTTGCTTCATGAACAATGTTAATGTTCGTCACTTTTATATCTTTCAGTTTAAATTCTAGTGTTTTGTTA
	RO_CBEa0010J17f	630	1	3	aga	7	Y	48	GTGTAAGCGGTGAAGGAGGA	TCCGATCTTCAAGAAGCCAT	60.255	59.773	150	TTACGGCCGGGGAATCTCAACAAATTGTTGTCAGAGTCTGAGAGACAGTGTAAGCGGTGAAGGAGGAGAAGAAGAAGAAGAAGAAGATGCCGAGAAGCGAGTTCTCAGGGACAATTTCCGGGCCCAAGGTTGCAGTGGCCATTGACCTGGGTAACCCATTGCTCAATGTCACCGTGGATGGCTTCTTGAAGATCGGAACCGTTGCTGCTACCAGAGCTGCTGCAGAGGAAGCTTTCTATGCCGTCAAGAAAGGGAGCGTTTCAAAGCACAACTTTGAGCACACTTTGAAGAAGATGTGTAAAGAAGGTGCATATTGGGGAGCTGTAGCTGGAGTTTTTGTGGGAGCGGAGTATGGTGTGGAGAGGATCCGTGGCAGAAGAGACTGGAAGAATGCCATGA…
	RO_CBEa0005G17f	625	1	2	ta	5	N	44	CGGGGACTCTATTCGTTGTG	CTTGAAGGAATTGAAAGCCG	60.508	59.817	245	TTACGGCCGGGGACTCTATTCGTTGTGTATATATATAAACACAAATCTTGCATTTCTCTCTAAATCACGTACATTATTACGATCTCAGACTCATCTTTCTCTGTGTCTCACTGAAAGCTCCGGTGAGTAAGAACAATGGAGGCGTTCTACTACCTGGTGTTTGCGGCATTGGCGGCGGTGGTGGCCGGCGTCGAGCTCAGCAAAAGCAACAAAGACCGAATCAATACCTCATCGGCTTTCAATTCCTTCAAGAACAATTACCTCGTCATTTACTCGCTCATGATGGCCGGGGACTGGTTGCAGGGTCCTTATGTCTACTACCTTTATAGTACATATGGATTTGGAAAAGGTGAGATTGGACAGCTGTTCATTGCTGGCTTTGGCTCCTCCATGTTGTTT…
	RO_CBEa0007F09f	535	1	4	gctc	4	N	48	GGATCTGCTCTCAGGGTTTG	CTATGCACCGCAGAAACTCA	59.803	60.011	174	TTACGGCCGGGGGCTCTAGCATTTGTGAATCTCAGTCTGCCTCTGCAAATCAAAAACCCTAGATCTCAAAGAACAGAAAAAGCTTCTCATTTTCCAACAAAGACAATGGCAGGCTCAAAAGCTCCAGTGATGGCTCTCATGGCTGTGTTCGTCATCGTCATCTCTCTCGCCGGCGTCGCTCAGGCCGCTGAAGCTCCCGCTCCCAGCCCAACCTCCCCGGCCGCCTCCATCTCGCCGTCGTTCATCTATGCTTGCATCGCCGCCGCCACTGCTCTCGTCTTCGGATCTGCTCTCAGGGTTTGAGCTCGCTCGCTCGCTCGCTGTGGCTGCTGATGGGGTGGTGTAGAGGGGTTTGGTTTTCTGATTGGTTTTTTTAATTAGTAGCGTTTGATTTAGTAG…
	RO_CBEa0001M12f	651	1	3	aag	5	Y	45	ATGGTACCGGTGCAAAAGAC	ACCAACAGTTGCCTCCTCTG	59.859	60.298	251	TTACGGCCGGGGAATTATCTCAGTCTCAAATCCCCAAATTAAAAGATCGAATCCCCAAATTACGTTCACAATTGTCGCTCTCTCAGTTTCAACCCATCGCCGAGCGAAAGATCTGCATTCGTTTATCTTCAACACATACGAAACCATGTCTCTCGCGAACCCAGCCCAGCCAGCGAAGCTAATCGACGAGATCCGCTTTCATGGTACCGGTGCAAAAGACCCAAAGCTTGCTGGAATGTCTTTGATTGAACAATTCGACTACTTGATATCACTCTCTCATGAACAAGAAGTAGAATCATCAAAGGAAGAAGACAAAGAAGAAGAAGAAGACGAAGAAGAACAGGAAGAAGAATTTGATGTTTGTGAAGTTTGTTTTAAGGACAAGGAGCACGATACATT…
	RO_CBEa0005N21f	579	1	2	ac	9	Y	39	GTTGAAAATGCAGAGGCTCC	TGTGCTATACCCATTTGGCA	59.82	59.953	197	TTACGGCCGGGGAAAAAGTTTTCAGATGCTGTGTTTATCTTCCAAAAAGCATCTGGAGGGTTGATAACCCTGAATACCACTTGGAGAGCATCCATGGTACATCAGAAGATGATAACGTTGAGCATTGTGGGATGTGGGTTGAGGCCGCCTCTTCACTTTAGAGTTTGAAGTCTTGACAGGGGAGGAAGTAAATTCCTTTTTCCTCACCCGGCTATTTGTATAGTTTTACAGTTTGAGTTGAAAATGCAGAGGCTCCTAAAATCAACATGACCTAGGTGATTTTCCATATATTTGTATATAATTGGGAAATACAAATAAAGCAGAATCTGTGTCCTTGGAGGTGTAATTAAGACAAGCTGGGTAGACACACACACACACACACGAGGTATGGACTCACTC…
	RO_CBEa0003C14f	509	1	3	tgt	4	N	43	GTGCCAAGGTCACCAAGTCT	TGTTCATGAAGCAACTACCCA	60.159	59.184	285	TTACGGCCGGGGAAGAATGGTGATGCCGGTATGGTTAAGATGCTTCCCACCAAGCCCATGGTTGTTGAGACTTTCTCCGAGTACCCACCACTTGGTCGTTTTGCTGTGAGGGACATGCGTCAGACAGTTGCTGTTGGAGTCATCAAGAGTGTTGAGAAGAAGGATCCATCCGGTGCCAAGGTCACCAAGTCTGCTGCCAAGAAGAAGTGAGATGTGCCTGTCAAGTCAGTGCTACCCATAGCTAGGCTAGTTTTGTTTAATTCTGTTTCCATTTCAATATTTTTGTGTTATTCTGGAAGTTTTGTGGACACATTAAACCGTGCGTTGCAGTCCTCTATATCTTTCAGCACCTAGATAACTTTCTGGGTGCTTGGCGGGCTGTGTTGTTGTTGTCTTGTT…
	RO_CBEa0010N05f	712	3	4	aaga	3	Y	49	GGACCGCTGAAGAAGAAAGA	ACTCTTCCACCATTGCTTGG	59.55	60.111	226	TTACGGCCGGGGACCGCTGAAGAAGAAAGAAGAGGGCTAGAGCTAGCTGAAGAAGAAAGAAAGAAAGCAGTCATGGCTTCATCCATGTTCTCATCGGCTGCTGTGGCCACCACCGCCTCCCCGGCACAAGCCAGCATGGTTGCACCATTTACCGGCCTCAAGTCTGCCGCAGCTTTCCCAGTCACCAGAAAGACAAACAGTGACATTACCTCACTCCCAAGCAATGGTGGAAGAGTGCAATGCATGAAGGTGTGGCCTCCACTTGGATTGAAGAAGTTCGAGACTCTGTCCTACCTTCCACCCCTTTCTCCCGAGTCCTTGGCCAAGGAAGTAGATTACCTTCTTCGCAACAAATGGGTTCCCTGCTTGGAATTTGAGTTGGAGCATGGATTTGTGTAC…
	RO_CBEa0010E07f	629	1	2	ct	10	Y	47	GCAACCAAAAAGCTCAAAGC	CACGATCCTGACCCTTCAGT	60.003	60.112	197	TTACGGCCGGGGACAAAGACATCAGCAACCAAAAAGCTCAAAGCTTCATGCTTTACTTTCCTTTATAATTCACACCCACCCACTCACTCGTTTCGACTCTCTCTCTCTCTCTCTCTCATTTACAGAAATGTCAATACTCGGGCGGAGAGGAATTCATTACTTGCAGAAACTAAACGCTCCAAACGTCCCCACTGATTTGATACTGAAGGGTCAGGATCGTGTTATAGATGCATCTCTCACTCTTATTCGTGAGAGAGCAAATCTCAAGGGAGAGCTTGTGCGTGCTTTAGGTGGAGCTGTAGCCTCGTCTTCTCTTCTGGGTGTTCCTCTTGGACATAACTCATCGTTTCTTCAAGGGCCTGCTTTTGCTCCTCCTCGGATTAGGGAGGCCATCTGGTG…
	RO_CBEa0006E19f	581	1	3	tgt	4	Y	47	GCCGTCAGTCTCGGTATGAT	TCACGGCCATCAACATTAAA	60.104	59.93	206	TTACGGCCGGGGGCTTCTGCTGAACACGAAGAAACGGCCCTTTTAGTTGGGTTTTCTGTAGCTCTCTCAGACAAGCGCAGAAGACGAAGAACGTCGTTGAAAGAAAAGAATGGGGTGGATCGACGAGACCGTGGACTCCATCAAATCCGTGCAGATCCGGCACGTCCTCTCTCAGGCCGTCAGTCTCGGTATGATTGTTACGTCTGCACTTATAATATGGAAGGCATTGATGTGCGCTACCGGCAGTGAATCTCCTGTTGTTGTTGTTTTGTCTGGAAGCATGGAACCCGGCTTCAAGAGGGGGGACATTTTGTTCTTGCACATGAGTAAAGAACCTATTCGTGCAGGAGAAATTGTTGTTTTTAATGTTGATGGCCGTGAGATTCCAATTGTCCATCG…
	RO_CBEa0006D12f	710	1	3	cca	5	Y	45	TAACGAAATATGGCCTCCCA	TGTAGCACCTTGAATGGCTG	60.281	59.864	182	TTACGGCCGGGGATATTGAATTGAGTTGGAATTGGTTGGTATCCATCAATCATCATCTATTCATCTATACACAGAGAAAAAGAAGCTAAAACAAGAGGAAGAAAATATACATACCATTACTACAAGAGTAATAAACTGATAATCTATCTGTTACTGATATATAGTCATAACGAAATATGGCCTCCCAGTCTCAATCCCAGCCACCACCACCACCACCGCCAGAGATGACGGAGGCTCTGGATGCTCCGCTTCATGCAGTTGGATTCGAAATCGAAGAAGTAACACCACAGAAGGTCTCTGGTCACCTCCGAGTCAGCCAAAAGAGCTGTCAGCCATTCAAGGTGCTACATGGAGGTGTCTCAGCTCTTATATCCGAGGCTCTGGCTAGCATAGGAGCTC…
	RO_CBEa0003J10f	589	2	4	aaag	3	Y	43	GGGGAGGAGGAAAGAGAAAA	GTCTGCAACCTTGGGGTTTA	59.623	59.971	291	TTACGGCCGGGGGGAGGAGGAAAGAGAAAAAAAAGAAAGAAAGAAGAAAGAAAGAAGAAGGAAGAAAGGTCTAGAAGCCCGTCGGCTTCCGTCGTCACCTGCGAGGTTTCCGGCCACCTTCGGCCGTGAAATTAGTACCAAAACGATCGTCTCCTCACGGGATTTCCATCCGTACAAGGTTTCCATCATATAACTCATTGTGCACGTCAAATCGAAGAGGGGAAAGTTTGGGTTTTCCGACGACTTTTAGCAAATTCCGGCCAAACAATCGACATTCCGAGTAAACCCCAAGGTTGCAGACTAGCTAGCTGAGGTCGTGTATCGATGTCGAGGCATAGTCATCACCACCTTCCTATTCACGTAGGTTATGGTCTAACCTATTTTCGTTTAATTATTGTA…
	RO_CBEa0009M07f	713	1	3	aag	4	Y	38	AAAGAGCTGCAAGCTGACAA	CCATCCCTGAAAGGATGCTA	58.952	60.029	196	TTACGGCCGGGGACCCAACATTGGAGGACACTAAACCTAGCAATGACACATTGGTTGCTACAGAAACCAAAGTAGATAAAGTGAGGGAATCAGCTGTAGAAACAGCTGACTCGACATCTGCTCAGATTTCTGAAAGACTCATGAATGAATCAACAAAAGAAAGAATGAAAGTCATTACACACTTGACTGAAGAGAAAGAACCAACAGTTAGCAAAGAGCTGCAAGCTGACAAAGAAGAAGAAGATGAAGAAGAGCACGAAAATGTTGAAGAAGCAAAAACAGATGAAGAAAAAGAAGATACTGAACACAAAAGGACATATCAAGGCTATGATGAACCTGTCATTGTAGAAGCCTCTACAGATACTGAAGTGAAGGTCAAGAAATCTCATAGCATCCTTT…
	RO_CBEa0003P18f	506	1	2	tc	22	Y	57	AAAACTCCGGCGTCTTCAAT	GAGGAGTGGAGTCTCGTTCG	60.987	59.986	280	TTACGGCCGGGTGACTTCTTTCTCTCTCTAAAACTCCGGCGTCTTCAATTCTCTCTCTCTCTCTCTCTCTCTCTCTCTCTCTCTCTCTCTCTCAAAATGATGCACATGACGTTCTACTGGAGCAAGGAGGTGACGCTCCTGATCGACGCGTGGAAGACCACTACGTGGACGAGCTACTCCCTCACGCTGCTCGCCTGCTTCATCGTCCCGGCGTTCTACCAGTACCTCGAGGACCTGCGCGTGCGCCTCAGGATCGCCTCGTCAGCTGGAAAGGCGGCTTCCTCCGATCCGAACGAGACTCCACTCCTCCGAGCCAAGCTCGCCGGCGCCGGGGGGAAGTTTTCGGTGGTTAAGTTGGCCGGAGCCGTGATCTTCGCCGTGAATTCCGCGATCGGGTAT…
	RO_CBEa0010J15f	522	1	3	aag	5	Y	45	GGACCGAGAAGACCACTGAA	TGCTTCACAGCAAGGTGTTC	60.238	60.032	271	ATATCTTGTTGCAGAGAAGGTCATTGTGACTACAAAGCATAATGATGATGAACAATACATCTGGGAATCCCAGGCTGGTGGTTCCTTCACTGTGACAAGGGATGTCAATGGTGAGCAGCTTGGCAGAGGAACGAAGATTACCCTCTTTCTAAAGGAGGACCAGTTGGAATACTTGGAAGAGAGGAGGATTAAGGACCTTGTGAAGAAGCACTCCGAATTCATCAGCTATCCCATCTACTTGTGGACCGAGAAGACCACTGAAAAGGAGATCAGTGATGATGAAGAGGACGAAACCAAGAAGGAAGAGGAAGGAGATGTTGAGGAAGTTGACGAGGACAAGGAGAAAGAAGCAAAGAAGAAGAAGAAGATCAAGGAAGTTTCTCACGAGTGGGAACTCAT…
	RO_CBEa0002J16f	599	1	3	ctc	4	Y	51	GCCGGGACATCAAATTAAAA	GTGTCGACTTGGGTGGTCTT	59.773	60.009	290	TTACGGCCGGGACATCAAATTAAAACATATTCATTGATCAGAACACATATCAAACACTTGTGTGCAAGATGATGAAGCAGAAGCTACAACCTCTCTTCTCACTCCCACTCCTCCTCCTCTTCTTCCTCTCCCACTGCACTAGAATCTCAGCCCAAGGCCCAGCTGCAAGCCCAAACCCAGTCCCAGCAGCCGACGCTCCAGCACCTCCAGGACCAACCAACGTCACCAAAATCCTTGAAAAATCCGGCAACTTCAACCTCCTCATCCGCCTGTTGAAGACCACCCAAGTCGACACGCAACTCTACAGCCAGCTCAACGACTCCAACAGCCGATTGACCATTTTTGCCCCAACAGACGCCGCCTTCTCGAAGCTCAAAACAGGGGCTCTCAACTCCCTCA…
	RO_CBEa0004E15f	496	1	3	aag	4	Y	46	TGTTATCTTTCCGGGTTTGC	CGTAGCCATTGATTGGTGTG	59.938	59.988	216	TTACGGCCGGGGGGAAGGGAAGAGTTGGGAGTTGGGAGTTGAAAGGAATCCCCTGATATTGGTCTTCCAACGGAAAACACAGGATAATTTGATTTTCTTTCGGAGGAGGAAAATCAGAATCTTGTTATCTTTCCGGGTTTGCCCTCCGAATATCTCGCCAATTTCCCAGACGGCCATCCTCGGTTTCAGCAAAATTCTATGTATCAAGACGGTGGAGGTTTTAAAGAAGAATTGAGAGAAAATGCTGTGTAGGATGGTATTGATGCCCAAGAAGAAGAAGACCGGCAAAGTTCCGGTTTATCTCAATGTCTACGATCTCACACCAATCAATGGCTACGCCTATTGGCTTGGCCTCGGGGTCTACCATTCCGGCGTGCAAGTACATGGCATTGAATATGC…
	RO_CBEa0008P21f	515	1	3	cca	4	Y	40	TTTGGTGAAGGTGGGCTACT	ACTTCTTGGCCACCACAAAC	59.592	60.012	216	TTACGGCCGGGGCATCATCTGTGAGTAGTTTCTTTGGTGAAGGTGGGCTACTGGGCAAGAAAGATAATCTTGAGCCACCACCACCAGAGCCAGTTGAGTCCCCGAAGGCTGCACCAGTGCCACCGGTAGAAGATACTAGATTAAGGCGCATTATGAGGGGAAATTTCACTGAAATGCTGAGAGGCAAAGTAAAGGGCCAAGATGAAAATCCGAACCAATAAAGCTTGGGTTTGTGGTGGCCAAGAAGTTTTGCACCTCCTCTTAGATGAAGATGATTTTGCTCTAAATGTCAAGGTTGTGATCTGATGAGTACAAAGAATTCTTTTATTTTTTATTTTTGGGTTCTTCATAGAGAAAAAGAGTTTAAGAACGAAGAGCAAAGATGCATTATTTTGCTGA…
	RO_CBEa0007K03f	678	3	2	ag	7	N	47	TTACGGCCGGGGAAAC	ACGTCTCTACGCGCTTTGTT	60.411	60.081	107	TTACGGCCGGGGAAACAGAGAGAGAGAGAGAAATATAACACAAATAATCACAATCTTAAGCGATTTCATTTCCGAGCAAACTTTGAAAACAAAGCGCGTAGAGACGTGTATAGAGTGTGGACTGATGATGCTCTAATCTCACACAGAGTTCCCAGATCTTGAATCGGTCCTCAATCTCAATCTCTAGGGTTTCTCAATTCCATCTCCAGCATCAAATCAAATCAAAAATGGCTGTTAAGCCCAGGCACGCGCGTGTCGCGGGTCGCAAATCGTCGTCGTCGTCGTCCACGCTGGTACTGACCTTGCTCGTCATGTTCACCTTCGTCATTCTTATTCTTCTCGCCCTCGGAATCCTCTCCGTTCCGAGCGGCTCCTCCGGTGACTCGCCGAAGGCCAACG…
	RO_CBEa0005P05f	579	3	3	cat	5	N	47	CCGGGGAAAAAGAAGAAGAA	CTTTCACCCTTTGGGGTTTT	60.525	60.193	176	TTACGGCCGGGGAAAAAGAAGAAGAAGAGAATCCAGCATCATCATCATCATCGCCACTCTCTCCTTCTGTGAGTCTGTGTGTTGTGCCCATCAAAATCCATTTGCTGTTTCGCACCCGTCACCGAAAAGTCGCCTCCTTTCTTTTTCTTCTTATTCTCTTTAAAAACCCCAAAGGGTGAAAGAAAGAGACTTATCAGAGAGAGAGAAAGAAAGCCATGTCTGGAGGAATTGCACGCGGTCGTCTCGCTGAAGAGCGCAAGTCATGGCGGAAGAACCACCCCCATGGTTTTGTGGCGAAGCCGGAGACTTTACCTGATGGGACGGTCAATTTGATGGTGTGGCATTGCACAATTCCTGGCAAGACCGGTACTGACTGGGAGGGTGGGTACTTTCCACTCA…
	RO_CBEa0005J13f	578	1	4	aaga	3	Y	51	CGGGGAAGAGGGCTAGAG	ACTCTTCCACCATTGCTTGG	59.896	60.111	212	TTACGGCCGGGGAAGAGGGCTAGAGCTAGCTGAAGAAGAAAGAAAGAAAGCAGTCATGGCTTCATCCATGTTCTCATCGGCTGCTGTGGCCACCACCGCCTCCCCGGCACAAGCCAGCACGGTTGCACCATTTACCGGCCTCAAGTCTGCCGCAGCTTTCCCAGTCACCAGAAAGACAAACAGTGACATTACCTCACTCCCAAGCAATGGTGGAAGAGTGCAATGCATGAAGGTGTGGCCTCCACTTGGATTGAAGAAGTTCGAGACTCTGTCCTACCTTCCACCCCTTTCTCCCGAGTCCTTGGCCAAGGAAGTAGATTACCTTCTTCGCAACAAATGGGTTCCCTGCTTGGAATTTGAGTTGGAGCATGGATTTGTGTACCGTGAGAACCACAAGTC…
	RO_CBEa0009J19f	577	3	2	ag	5	Y	41	GCCGGGGGAATAACCA	GATGCCTAGACGTCACCGAT	60.219	60.104	116	TTACGGCCGGGGGAATAACCAGAGAGAGAGCGAGCGAGAGAGAGAGAGAGAGAGAGAGAAGCAAAGGCTTTAGAGAAAAGTATGAGCGGAGGCGGCATGGAATCGGTGACGTCTAGGCATCAACAGAATGGTCAGCACAGCAGCGAGCGATGTGGGTATTTTCAGATGCCTCTGCACTATCCCAGGTACACGAAATCGGACTACGAGACCATGCCGGAGTGGAGGCTTGACTGTTTGCTTAAAGAGTATGGGCTGCCGATCACCGGAGACGTTGAGCAGAAGAGGAAGTTTGTTATGGGAGCCTTCTTGTGGTCTTATTAGACTTAATTATTTCTTAATTGCATCGATCTATGAGATATATATATATATATAATGCTAATTATCTATGCTAGTTTTTTA…
	RO_CBEa0010L12f	650	1	3	cac	5	Y	51	TTACACCAGCATCCACCTCA	ACACCCGGTTGTCTTGAGAG	60.112	60.151	224	TTACGGCCGGGGGCGGAGTGAATTCAGCACACTAGGCTAACTAGCACTCCTCTCTCTTCCTCTCTAACCTCTAAGGATGTTGCTACTTACACCAGCATCCACCTCACTGTTATTATCACACCCACCCAACACTTCCAATGTCACACATGGAACAACCAGATCTCACACCCCAATCAAGGTCTTATCCATGGCCAAGCAAACCAGCGAAGATAGCACCACCACCACCACAGAGAAAATAGCAATAGCCGGCGGCTTAGTCTCGAACCCGGTGATTGGTTGGTCGCTTTACACTCTCAAGACAACCGGGTGTGGCCTGCCTCCCGGACCAGGTGGCTCAATTGGTGCCCTTGAAGGTGTGAGCTACCTAGCGGTGCTGGGAATTGTGGGCTGGTCTTTGTA…
	RO_CBEa0011O10f	627	1	3	aga	4	Y	44	CCAAAGAAGGAAAAGGCTCC	CCCTTGCCATCAAATCCTTA	60.18	59.894	256	TTACGGCCGGGGGTGCCTCTTATCCAAATCCTCTAGCAACTCGTCTGTGGTTGCACCGCTGCACCTGCTCTGTTTCGACTGACCCTTCGACACCCACACCCTCAGCGCAATGGCACCAAAGAAGGAAAAGGCTCCTCCACCGTCCTCAAAGCCCGCCAAATCTGGCGGAGGCAAGCAGAAGAAGAAGAAGTGGAGCAAGGGAAAGCAAAAGGAGAAGGTGAACAACATGGTTTTGTTCGATCAGGGGACTTATGACAAGCTTCTTTCAGAAGCTCCTAAGTTCAAGCTTATCACTCCTTCTATATTGTCAGACAGGCTCAGGATTAATGGATCATTGGCACGCCGTGCAATTAAGGATTTGATGGCAAGGGGCTCTATTAGGATGATTTCTGCTCATGC…
	RO_CBEa0007B10f	706	1	3	gaa	6	Y	50	GGGGGAATCACCTGAAAGTT	GACCACCCTCTCGTGGTAGA	60.169	60.112	166	TTACGGCCGGGGGAATCACCTGAAAGTTTTGCGAAGAAGAAGAAGAAGAAACCCCAAAGCGCAAAAATGTTGAGGTTCGTGTCGAAGAGTCTCCTCCAAGGTCGGCTAGGTTCCCACGAGGCTCAGTTGCCGGCCGTCCTCACTCTGCCACGTCTCTACCACGAGAGGGTGGTCGACCACTACGACAACCCACGCAACGTCGGCGCCTTCGACAAGAATGATCCCTCCGTCGGCACAGGACTCGTCGGCGCACCCGCCTGCGGTGACGTCATGAAGCTTCAGATCAAGGTCGATGACAGCGGCAAGATTACTGATGCTTGCTTCAAGACCTTTGGCTGTGGATCCGCCATCGCCTCTTCTTCTGTCGCTACTGAATGGGTTAAGGGGAAGCAAATGGAG…
	RO_CBEa0011G21f	612	2	3	ttc	5	N	48	CCACCAAAAGGTTGCTGATT	ACACACAGCACGGTGACAAT	59.971	60.08	142	TTACGGCCGGGGACGACACTGTGTTTTGATCACAAGATGCAGCAATACCCGCCACCAAATCAAGCAGAGATGTCGAAGATGCCGCCGGCGAAGCCAGACGAGCCGGTGATGGGAGTCCCCTACTACGTCGTCGAGAATCCTTACCAAGCCGGAATGATTCCGCCCAACGCCGTCTACGGAGACCCCAAGGGAATTCCGATTCACCAAACCATTTACAGAGACACTCCCGCGCCTTTCAACTGCGTTTACTGCGGCGATTCCGGACTCACCACCGTCAGATCAAAGCCGAGTCTGGCAGCCGTTGTGGGCTGTTTGATGCCTTTTGGTTGTGGATTTTGCTTTCTTTTGCCTTCCATGGACTGCCTCTGGTATAAATACCATTATTGTCCACACTGCCAC…
	RO_CBEa0005I01f	535	2	3	cta	4	N	46	TGCCCTTGCTACAACAACTG	ACCCAACAAAAACAAACCGA	59.904	60.241	140	TTACGGCCGGGGACTCTAAATCTAACCCCTTCTACTGTTAGTCTCCATCTTCCTCTAGTTTTGAGGTTCTGGTTGTGCCATTTTAGGAGGGGGTGGGTTTGTCTGTAGCAATGGCCATGGTCAAGTTTGTTGCTGCCTTGATCCTGTCACTCCTTGCCATCTCCATGCTTCAAACCATGGTTATGGCAAAGCATGGCCATGGAGGTCACCACAAAGGCAATAATCAATATGGACCAGGGAGTCTCAAGAGTTACCAATGCCCATCACAGTGCACAAGGAGGTGCAGCCAGACCCAATACCACAAGCCCTGCATGTTCTTCTGCCAGAAATGCTGCAGCAAGTGCCTGTGTGTGCCCCCAGGGTATTATGGAAACAAAGCTGTGTGCCCTTGCTACAACA…
	RO_CBEa0005P05f	579	3	3	aag	4	N	47	TTACGGCCGGGGAAAA	TTCCTCCAGACATGGCTTTC	60.954	60.195	228	TTACGGCCGGGGAAAAAGAAGAAGAAGAGAATCCAGCATCATCATCATCATCGCCACTCTCTCCTTCTGTGAGTCTGTGTGTTGTGCCCATCAAAATCCATTTGCTGTTTCGCACCCGTCACCGAAAAGTCGCCTCCTTTCTTTTTCTTCTTATTCTCTTTAAAAACCCCAAAGGGTGAAAGAAAGAGACTTATCAGAGAGAGAGAAAGAAAGCCATGTCTGGAGGAATTGCACGCGGTCGTCTCGCTGAAGAGCGCAAGTCATGGCGGAAGAACCACCCCCATGGTTTTGTGGCGAAGCCGGAGACTTTACCTGATGGGACGGTCAATTTGATGGTGTGGCATTGCACAATTCCTGGCAAGACCGGTACTGACTGGGAGGGTGGGTACTTTCCACTCA…
	RO_CBEa0007N04f	710	3	4	aaga	3	Y	49	CAGTTCACCGCTGAAGAAGA	ACTCTTCCACCATTGCTTGG	59.161	60.111	230	TTACGGCCGGGGGCAGTTCACCGCTGAAGAAGAAAGAAGAGGGCTAGAGCTAGCTGAAGAAGAAAGAAAGAAAGCAGTCATGGCTTCATCCATGTTCTCATCGGCTGCTGTGGCCACCACCGCCTCCCCGGCACAAGCCAGCATGGTTGCACCATTTACCGGCCTCAAGTCTGCCGCAGCTTTCCCAGTCACCAGAAAGACAAACAGTGACATTACCTCACTCCCAAGCAATGGTGGAAGAGTGCAATGCATGAAGGTGTGGCCTCCACTTGGATTGAAGAAGTTCGAGACTCTGTCCTACCTTCCACCCCTTTCTCCCGAGTCCTTGGCCAAGGAAGTAGATTACCTTCTTCGCAACAAATGGGTTCCCTGCTTGGAATTTGAGTTGGAGCATGGATT…
	RO_CBEa0009A19f	571	1	4	aaga	3	Y	51	GGTTCACCGCTGAAGAAGAA	ACTCTTCCACCATTGCTTGG	60.375	60.111	229	TTACGGCCGGGGGTTCACCGCTGAAGAAGAAAGAAGAGGGCTAGAGCTAGCTGAAGAAGAAAGAAAGAAAGCAGTCATGGCTTCATCCATGTTCTCATCGGCTGCTGTGGCCACCACCGCCTCCCCGGCACAAGCCAGCATGGTTGCACCATTTACCGGCCTCAAGTCTGCCGCAGCTTTCCCAGTCACCAGAAAGACAAACAGTGACATTACCTCACTCCCAAGCAATGGTGGAAGAGTGCAATGCATGAAGGTGTGGCCTCCACTTGGATTGAAGAAGTTCGAGACTCTGTCCTACCTTCCACCCCTTTCTCCCGAGTCCTTGGCCAAGGAAGTAGATTACCTTCTTCGCAACAAATGGGTTCCCTGCTTGGAATCTGAGTTGGAGCATGGATTTGT…
	RO_CBEa0007O05f	637	1	2	ga	6	Y	43	ATCACAACAATCCCACCACC	CCTGCTGTAATTGCCTTGGT	60.497	60.132	227	TTACGGCCGGGGGTCCTCGTTGATCAGTGATCACAACAATCCCACCACCCAACCCCAACTCGTCTTTTATGAAAGCTAATGCTATTAATATGAAGTAGTTGTATAAACCCATTTCAACTTCACATCTTCTGAGAAAAGGAGAGGGAGAGAGAGAGAGCATTGGACTCACCATGTCTGAGATAGTCAACGAGGCCTGGAGAAAATACCGGATACAACTTCAGTCCTACCCTCTCAGAACCAAGGCAATTACAGCAGGAGTTTTAATTGGGGTTAGTGATGCAATAGCCCAGAAGATCTCTGGGATCAAGAGGCTTCAACTCAGAAGACTGTTTCTTATGATGCTCTATGGGTTTGCATATACGGGGCCATTTGGGCACTTCCTCCACAAATTGATGGATA…
	RO_CBEa0002C21f	478	1	2	ct	6	N	47	TACGGCCGGGGACTTTTTAT	CGCTTTCGCTTCTTTCATTC	62.677	60.096	214	TTACGGCCGGGGACTTTTTATAAAATTATAACTCCGGTCATATTCATACTCTCTCTCTCTCCGCCCAGTCCAAAACCCTAAACGAGCTCTGATCGTCTCTCGGAATTAGCCAACAATCGATACCGCTGCTACTTTCGGAAAAAATTCGCGGAATTTCGTGAGGATTTTCGTTGATCGTTTGAGTATAAAGTCGAAGAATGAAAGAAGCGAAAGCGAACGGTCAGTACCAGCAGCAGCCGCAGCACCAGAACGGCCACTTGTCTCCGTTCAAATTCGCCAAGTTGTTGGATCCAGAAGCTTCCTGGGACAAGGATCAATTGGGAGATGTCTTGCATTGGATTCGACAAGGCATGGCCCTTGTATGTGGGCTACTATGGGGTGCGGTACCGTTGGTTGGAG…
	RO_CBEa0003I19f	554	2	3	cac	5	Y	50	TAGAATCCACCCTGATTCGG	TATTGTTGTTCCCGTGAAGG	59.887	58.475	173	TTACGGCCGGGGTTCAGGAAGCTTCTTGTCCAACTACCAAGGTGCCCAATTGTTGCCATTCTCCAGCTCTCTTGTATATCCCTCCACCACTGTTGTGAACCCAACCTGGGCAGGAGTTGTCAAAGCTGAATCCGATCCCGGGCTTCATAACCAGCATCTACGACACCAAAGCATGTTTCTTGGGTCCCCGACCAGCAGCAGCTACAATAAGGGAAGTGGGAATAAGCAGCAATTCACACTTTTCCAAAGCAGCTGCAGCAACCAAACATCATCTCATCCAGCTTCTGTCTGCCAGCCCCTTCTGAATACTATTTCAATGTCAGAAACTGCTTCTGCTTCATCTGCAAAGAGCAAAACGTTTTGCGACAGGTTAACACCAATTAGAATCCACCCTGATTC…
	RO_CBEa0008A24f	658	1	4	gctt	3	Y	59	TCAACAAGCTCACCAACGAC	GCAAAAGCGGAGGTAGTCTG	59.88	60.015	271	TTACGGCCGGGGACTCAGAAGTAGCAGTGAAGTAGCCACTGAACTACTTGATACTCAGCTTCAAACCTCCGCCGTCCGATCACGATCCGCCGCCATGCCGATCAGGAACATTGCCGTGGGCCGACCCGAGGATACTTACCACCCTGACGCCTTGAAGGCCGCGTTGGCCGAGTTCATCTCCACTCTCATCTTCGTCTTCGCCGGCGAAGGCTCCGGCATGGCCTTCAACAAGCTCACCAACGACGGTGCCACGACTCCCTCCGGACTCGTCGCCGCCGCCCTCGCTCACGGCTTCGGTCTTTTCGTTGCCGTTTCAGTCGCAGCCAACATCTCCGGCGGCCACGTCAACCCTGCCGTCACCTTCGGCGCCCTTGTCGGAGGTAACATCTCTCTCCTACG…
	RO_CBEa0001E01f	535	5	3	tca	4	Y	49	TCCGCGTCCTGAGTTTTATC	TAAGGTGGAGGAGGATGGTG	60.214	59.92	144	TTACGGCCGGGGACAAGAGAGCAGAGAGATCAGTAGTTATAAAAAGCTTAGTTCATTAAGTCGGTTCTTGAGTCTTGACCCAGCCCCCTTAGATCAGTTCTTCCTTTTCATCAACTGTTATATATCGATCGATCATATTGTCAATTAAGTAGTTGCGATCATACTTACAAACTTATGGCATTCCGTAGACATCCACCGTCACCACCACCACCAGACCCCTTTGCACCACCACCTCCTCCGCCTCATCATCATCATGGCCCACCTCCTCCTCCGCCACATCATCATCATGGCCCACCTCCTCCTCCGCCACATCTTCATCATCATGGCCCACCGCCTCCTCCGCGTCCTGAGTTTTATCACCCACCACCACCACCACCTCCTCATCATCATCACCACCAT…
	RO_CBEa0010M16f	646	1	2	ag	33	Y	48	GGCCGGGGAACAGATAGA	CGTGCCCTGTCTAACGAAGT	60.974	60.312	179	TTACGGCCGGGGAACAGATAGAAGAGAGAGAGAGAGAGAGAGAGAGAGAGAGAGAGAGAGAGAGAGAGAGAGAGAGAGAGAGAGAGAGATGGCGAACGTGTTTGGCAACCCCATAACCAACGCAACCCTGGAGGCAATGGCAGATTATATCGACCAGGACATAACTTCGTTAGACAGGGCACGCGTGGCTCTCAAAATGCAAACCGCCGACACGAGGGCTACAAACGCCCGCAATTACGTCGAAAATTTGAAGCAGCAGTGGGGAACTGGAGTCTCCACTCTTTGCCTCATTTACAATGCTACTGGGAACACTTTAACATTTACTAGTTCTAAAGATTGGCATGGACACATTAGGCATGCACCGTACCCACAGCGAATTCAAAATGGCCAGTGGGGTGC…
	RO_CBEa0007K03f	678	3	5	atcaa	3	Y	47	TCCCAGATCTTGAATCGGTC	AGCAAGGTCAGTACCAGCGT	60.011	59.937	158	TTACGGCCGGGGAAACAGAGAGAGAGAGAGAAATATAACACAAATAATCACAATCTTAAGCGATTTCATTTCCGAGCAAACTTTGAAAACAAAGCGCGTAGAGACGTGTATAGAGTGTGGACTGATGATGCTCTAATCTCACACAGAGTTCCCAGATCTTGAATCGGTCCTCAATCTCAATCTCTAGGGTTTCTCAATTCCATCTCCAGCATCAAATCAAATCAAAAATGGCTGTTAAGCCCAGGCACGCGCGTGTCGCGGGTCGCAAATCGTCGTCGTCGTCGTCCACGCTGGTACTGACCTTGCTCGTCATGTTCACCTTCGTCATTCTTATTCTTCTCGCCCTCGGAATCCTCTCCGTTCCGAGCGGCTCCTCCGGTGACTCGCCGAAGGCCAACG…
	RO_CBEa0010M23f	591	1	3	tgg	4	Y	47	GGCGTTTTGCTCTCTTTCAC	GTCGAGCAAACTGTCACCAA	60	59.88	161	TTACGGCCGGGGATAATCAAAAACCCGAACAAACACATTCACGCCCAACTCAGACTCTCTTTCTCTGTTCATCTCATGGCTATGGCACTCAGACCCATCGACAACGCTCTTCCAACCACACCGGAAAGGCCCAAAAAGTCAACCAAAGTTGCTGTTCCGATCCAAAAGCAAACCGATTTGGGCGTAAATGACGAAAACATGGCTCCACTTCCGGCAACCGCTGAAGCCACCATTGATTACATTTCCTCCGAGAATCTCAAACCCATTTCCGACCCTGATTCCAAGATTCAGAGCTTGATTGAGGGATTGAATTCCAAGGATTGGACTAAAGTGTGCGAGTCTCTGAACGATGCTAGGCGTTTTGCTCTCTTTCACTCTGCTCTTTTGGTTCCTACTCTA…
	RO_CBEa0001K11f	353	1	2	ga	6	N	47	AGGAGGAAGCTTTGACCCAT	CCCGACAACATTGCAAATTA	60.074	59.42	278	TTACGGCCGGGGCCACTTTACCCAGGAGGAAGCTTTGACCCATTGGGTCTTGCTGATGACCCAGAAGCTTTTGCCGAGCTTAAGGTGAAGGAGCTCAAGAATGGTAGGTTGGCCATGTTCTCCATGTTTGGATTCTTTGTTCAGGCCATTGTTACAGGAAAGGGTCCATTGGAGAACCTTGCTGACCACCTTGCAGACCCAGTCAACAACAACGCCTGGTCATACGCCACCAACTTTGTCCCCGGAAAGTGAGAGAGAGAGAGCCTGGAATTTGTTTTCTTTAATTTGCAATGTTGTCGGGTGATGTAAATTTGTTTCAATCAATGGACAACTTAATTTGAACTTTGTGCAAG
	RO_CBEa0002I10f	594	1	3	cca	4	Y	46	AGACTCATCCTCCACCTCCA	GCGCTGGAAGAGTCTCAATC	59.638	60.104	174	TTACGGCCGGGGGAAGAAGCTCAAGTTATGGTCTAGAAAGAAGAGAAAAAGAAAGACTCATCCTCCACCTCCACCCTATGATCCTCCACCACCACCAACCCGACATCAATGCCATTGTTGCTGCTCATACACCGCCTCATCCTCAACAACTCAGCCGTCGGCTCCTCCTTTACCACCATGGATGGATTATACTGAGCATACCCATGAGATTGAGACTCTTCCAGCGCCTGAGCTCCGACGTCCTGCTCCAGAGCTAGCCTATCATCCACTTCCAGTTCCAGTCCAACAAGAAAGTACTTCTGCTTTGAACTTGAATACAAGCCCAACCTCATCTTATCAGCAATATATGGTTCCAATTCCAGATCCTGTGTATGGCGTACCAGTTGCACAAGCCCCCAC…
	RO_CBEa0002E10f	448	2	4	tcca	3	Y	40	TGAAGGAGCTCGAGGAGTGT	TAAGAATGGAGGGAGGGAGG	60.135	60.393	184	TTACGGCCGGGGTATTGAAGGAGCTCGAGGAGTGTAAGAAGACTTACCCAAGTGCTTTCATCCGCATCATTGGATTCGACAATGTTCGTCAAGTTCAGTGCATCAGTTTCATTGCCTACAAGCCTGCAGGCTACTAAATTTGATTTGTATTTGTCATTTCTTCCATCCATCCATCACTCCCTCCCTCCCTCCATTCTTAATGTCTAATGTATTGTAATGTAATGTATCCATGTAGCTAGTTGATTAAGCTGCTGCTACTGGGTCAGTATGTTGTTCATTTGAATTTGAATTTGTTTTAATTAGGCTGCCTATGCAACACCGTTCTTTCTCTTTCCTTTTTCGAGACAATCTCCTTTGTTTTCGAATTTGGTACTGTTTCTCGGATTCAGAATGGAGTGG…
	RO_CBEa0003P10f	641	1	2	ct	5	Y	49	GGCGCTGGTCTGCTTAATAC	AAGACAGAGATGACCTCGGC	59.873	59.41	124	TTACGGCCGGGGAGTCTCAGCATCAGCATCGGCGCTGGTCTGCTTAATACAGCTGCCAGAGCCACACTCTTCCCCAAATCTCATCATATTCTCTCCGCGACTCCTCGTCGTTCTCGTCCTCTCTCTCTCCTTCCGCCGAGGTCATCTCTGTCTTTTCACATCTCCACCATGGCCGACGCCCCCGATGCCGGCATGGACGCCGTCCAGCGACGCCTCATGTTCGAAGACGAATGTATTCTAGTGGACGAGAATGATCGTGTTGTTGGTCATGATACCAAATACAATTGTCACTTGATGGAAAAGATTGAATCTGAAAATCTGCTTCACAGAGCATTCAGTGTCTTCTTGTTCAACTCAAAGAATGAATTGCTTCTTCAGCAACGTTCTGCAACAAAGGTA…
	RO_CBEa0011G18f	603	1	5	aaaac	3	N	49	GGGGAGCTTCACTCATTCAA	ACTCAAACTCGGTTTCCCCT	60.195	59.972	266	TTACGGCCGGGGAGCTTCACTCATTCAAAGCACACAGAAAGAAAACAAAACAAAACAAAGAGCAGCTAAGTAGCAACAATGGCAACCACAGCGGCTCTCTCTGGCACCATGGTGAGCACCTCCTTCATCCGTGGGCAGCCGATGACGAGCCTGAGGTTGGCTCCTAACGTGGGTCAGGCCCTTTTTGGGTTGAAGGCCAACCGTGGAGGGCGTGTAGCAATGGCTGCATACAAGGTGAAGCTCATCACACCAGAAGGGGAAACCGAGTTTGAGTGCCCGGATGATGTTTACATTCTTGACGCGGCCGAGGAGGCCGGTTATGACCTGCCATACTCGTGCCGAGCTGGTTCTTGCTCTTCCTGTGCTGGAAAAGTTGTTTCAGGGAGTGTGGATCAGTCA…
	RO_CBEa0007G14f	532	3	2	ag	5	N	42	TTACGGCCGGGGAAC	GATGCCTAGACGTCACCGAT	58.876	60.104	123	TTACGGCCGGGGAACCAGAGAGAGAGCGAGCGAGAGAGAGAGAGAGAGAGAGAGAGAGAGAAGCAAAGGCTTTAGAGAAAAGTATGAGCGGAGGCGGCATGGAATCGGTGACGTCTAGGCATCAACAGAATGGTCAGCACAGCAGCGAGCGATGTGGGTATTTTCAGATGCCTCTGCACTATCCCAGGTACACGAAATCGGACTACGAGACCATGCCGGAGTGGAGGCTTGACTGTTTGCTTAAAGAGTATGGGCTGCCGATCACCGGAGGCGTTGAGCAGAAGAGGAAGTTTGTTATGGGAGCCTTCTTGTGGTCTTATTAGACTTAATTATTTCTTAATTGCATCGATCTATGAGATATATATATATATAATGCTAATTATCTATGCTAGTTTTTTA…
	RO_CBEa0005C09f	590	1	3	ttg	4	Y	43	GCCAGATGCTGAGAGGGTTA	CCGGCCAGAAATGTCATAGT	60.362	59.955	148	TTACGGCCGGGAACTGATGATGATATCAAGCTGGCAAATAGTATAGATATTAATTCTCTTCGTGATCCCCAGCCAGATGCTGAGAGGGTTAAAGACCCAGAATGGCTTGTTGTTGTTGGGGTCTGCACACATCTGGGTTGCATTCCCTTGCCAAATGCTGGTGATTTTGGCGGATGGTTTTGCCCCTGCCATGGTTCCCACTATGACATTTCTGGCCGGATCCGCAAGGGACCAGCACCATACAATTTGGAGGTACCCACATATACCTTCTTGTCTGAGAACAAGTTATTGATTGGTTGAAAACCTCGGTGTTGTTCTCCAGGGGACTCCTCATTTGCGATCTGATGTCTTTTGTCTTATTTTATCGGATAATGTCGAAGATATGTTACAGACAATTCT…
	RO_CBEa0005L13f	458	1	2	ct	5	N	42	CGGGGTCAAACCAAACCATA	GGTGCTGGGAGACTTGAGAG	62.763	59.986	259	TTACGGCCGGGGTCAAACCAAACCATATATATTTCTGTGCCTGTTTATGACTACTGCCTATTTTCATAGAATCTCTTGAGCTTCCTCTCTCTCTCGACCCAAAACCTATCACATATCAAGAAGACATTGGCGAATTTCATCAAATTGATTTAATAGCTTAGCTGAATTTGGACCTTCTAGTTCTCAAAGTACAACTATCTTTACAGATTTGGGTCCCTTGGAACTTGTGTTTTTGCTTAAATGGGTCTCTCAAGTCTCCCAGCACCATCAGAAGGATTTCTATGTGTGATTTTAGTAAACACAGCCCTTTCGGTCTCAATCATCAAAGGCTTAGTCAGATCAATCCTTCGTATAGTTGGTATTCGTGTCTCGTCACCATCCTCATCGTCCTCACCCCAA…
	RO_CBEa0005M17f	469	2	3	atg	5	N	42	CTGTGAATGATGATGGTGCC	AAAGAAAAGAGGGCCCTTGA	59.925	60.18	208	TTACGGCCGGGCAGCCATCATCTACAACAAGGACGCGGCTTGGGATGACCATTGGATTTTCTGGGTTGGACCATTCATTGGGGCAGCACTTGCAGCTTTGTACCACGTGGTTGTGATCAGAGCCATTCCCTTCAAAAACAAGTGAATGCTAAGTGAACTGTGAATGATGATGGTGCCAACAATCAACATGATGATGATGATGTTGTACAACTTGTGGCCTTAGAACATGTCTAGCTCAAATGACGCTCATGCCAGTCGAGCTTGTTTGTTTTTCTATCTGTATGGTTTTTTTTTTTTTTCCATGTTTGTTAAGCAAGAATTGTAATATCTGCTACTTCTTCAAGATCAAGGGCCCTCTTTTCTTTTCTTTTTTAGGCAAAGGGGCCTGTCTTTATGTGA…
	RO_CBEa0007K02f	763	3	4	aaga	3	Y	48	GGGGGCTGAAGAAGAAAGAA	ACTCTTCCACCATTGCTTGG	60.683	60.111	225	TTACGGCCGGGGGCTGAAGAAGAAAGAAGAGGGCTAGAGCTAGCTGAAGAAGAAAGAAAGAAAGCAGTCATGGCTTCATCCATGTTCTCATCGGCTGCTGTGGCCACCACCGCCTCCCCGGCACAAGCCAGCATGGTTGCACCATTTACCGGCCTCAAGTCTGCCGCAGCTTTCCCAGTCACCAGAAAGACAAACAGTGACATTACCTCACTCCCAAGCAATGGTGGAAGAGTGCAATGCATGAAGGTGTGGCCTCCACTTGGATTGAAGAAGTTCGAGACTCTGTCCTACCTTCCACCCCTTTCTCCCGAGTCCTTGGCCAAGGAAGTAGATTACCTTCTTCGCAACAAATGGGTTCCCTGCTTGGAATTTGAGTTGGAGCATGGATTTGTGTACCGT…
	RO_CBEa0003N03f	614	1	3	gaa	8	Y	52	TACGGCCGGGGGATT	TCTGGGAATCGTAACCCAAG	60.818	59.926	162	TTACGGCCGGGGGATTGGAAGAAGAAGAAGAAGAAGAAGAAGATGAGACCGGTGTGCCCGTTCGTGAAAGCCGCGCGACCATCAGAGCCGATCAAGAAAGAGTCGTCTGCGGCGGAGACGGCGACGGTTTCCCCAAAATGCCCCTTGGGTTACGATTCCCAGACCTTCAAGCTTGGCCCTCTCAGCTGCATGATATGCCACGCCCTTCTCTTCGACTCTGCCAAATGCGTCCCCTGTTCTCATTCCTTCTGCAAAGTTTGTGTATCCAGATTCAATGACTGTCCGTTGTGTGGTGCTGACATCGAGAAGATCGAGGCCAACTCCGAACTTCAGGGTTTGGTGGATCGCTTCATTGAAGGTCATGCCAGAATTAAGAGGGCCCATAATGCAGCGGAGGAG…
	RO_CBEa0008M20f	610	2	3	gaa	4	Y	50	GGCTCAACCCCTCTCTCTCT	CCTGGAACTGGTTTTCTGGA	59.952	60.081	244	TTACGGCCGGGGAAACTCCAAAACACAAGAATGTCACTCACAGCTTCACTCCTCCCCCTCTCTCCCACCAAGCTCTCCACCCAATTCGTCCATGGCTCAACCCCTCTCTCTCTCCTCTCCAAACCCACTTCCTCTCTCTCCTTCCCAACCCCACTGCGACACACTTTCCTGCCACCCATCAAGGCCCTCAAGTACCTTCAAGGCCGAGTCGTCTGCTCCACGAACGACAAGACCGTCGCCGTGGAAGTCACTCGCTTAGCCCCGCACCCAAAATACAAGAGGAGGGTGAGGAAGAAGAAGAAGTACCAGGCCCATGATCCAGAAAACCAGTTCCAGGTCGGTGACGTGGTCCAGCTTGAGAAGAGCAGACCCATTAGCAAGACCAAGACTTTCATTGCT…
	RO_CBEa0007F10f	346	2	2	gt	5	N	39	ACAAGGGGACGATTGACAAG	TCAATAAAGCCTCGACTCCAA	59.966	59.831	252	TTACGGCCGGGGGCCGAAGACAATGTTGACAAGGGGACGATTGACAAGGGGAGGATCAATCATGGACGAAGTTCGCAAGGATTAAAAACTTACTGAAAGCCTCAAGGCTCATATGTGCAGGGATGATTGATTGGTGTGTGTGTTTGTGTGCCTTTTCGATGTTGAAACTCGAAAGTATGTTTGTTATCTCGCTGTGAAGACGAGCACTCAAACTATGTTAGGTGTGTGTGTAGGCGGTTCTTAAGACTAAATTATAAACTTGGAGTCGAGGCTTTATTGAGTTTGTTATGTTAATGACAATTATTAATAGTAAACATCTGTGTTTAATGTAAGATTTTATTTTTGT
	RO_CBEa0007K08f	787	2	2	ag	6	Y	47	GGGCCTCACGAGAAAGTTGT	GCTGCTCGATCTTAACCTGG	61.59	59.978	215	TTACGGCCGGGGGCCTCACGAGAAAGTTGTAGAGAGAGAGAGAACAAATTGAGAGAGATGGAAGGCTATACTCGTGGAACCGAATCTTGGGTTTCTTCTTCAATCCAAGAAAACCCAATTGAGGAGGAAACAAATGATCAGTCACTGGAATCAATCTATTCTTCTTGTGGGTTCAACCGAGAAGTGGAACAAGAAGGAGAATTGCCCAGGTTAAGATCGAGCAGCAGCAAGAAGAAGAAGAACCAGGTTTTGCTGGAAGGCTATGTTGATGCGGCTGACGAGGACGATCTGTCGAGGACCAAGAGCTTGACGGACGAGGATCTGGATGAGCTCAAAGGGTGTCTGGATCTGGGATTTGGGTTCAGTTACGAAGAGATTCCGGAGCTCTGTAACACCTTG…
	RO_CBEa0007C08f	683	1	4	aatt	3	N	56	GCCAATCCACACAAAACTAAA	GCGGTTGAAATCGAAGTGAT	57.677	60.081	246	TTACGGCCGGGGATACAGACTAGTAGCCAATCCACACAAAACTAAAATTAATTAATTTAGAAACATGCCCAGCAACACCAGGATCTTGGAAGCTCTGAATGTCCGGGTAGTCGGGTCGGGTGAGCAGTACCTGGTTCTGGCCCATGGATTGGGCACTGACCAGTCCGCCTGGGGGCGCATTCTGCCGTTTTTCAAGCCTTACTACCGTATCGTTCTGTACGACCTCGTTTGCGCCGGCAGTGTCAACCCCGATCACTTCGATTTCAACCGCTACACCAACCTCGACCCCTTCGTTGACGACTTGCTCACCATTCTCGACGCCGTCGGAGTCAAAAAGTGCGCCTACGTCGGCCACTCCGTCTCCGCCATGATCGGAATCCTCGCCTCCATTCGGCGCCC…
	RO_CBEa0006O23f	615	1	4	gttt	3	N	43	GGTTTTGAACCTGACCCAGA	TTTGCAGTGCTAAGCTGGTG	59.943	60.195	126	TTACGGCCGGGGGAGGCCACTGTCCAAACTAGCTGCAGCTTTGAAAAATAGCTACTTGGTAGCCACATTGCATTCGGTTCGGAAGTCACCCGGATCAGACGGGAATGACCAAAAGAAGCTAATTGGTTTGGCTCGAGCTACATCTGATCATGCGTTCAATGCCACAATTTGGGATGTCCTTGTTGATCCTAGCTATCAGGGCCAAGGCCTTGGAAAGGCCCTTGTTGAAAAGATTATAAGGGCCCTTCTGCAGAGGGACATTGGCAATATTTCACTTTTTGCAGATAGTCAAGTGGTGGACTTCTATCAAAATTTGGGTTTTGAACCTGACCCAGAGGGCATCAAAGGCATGTTTTGGTACCCAAAGTATTAGCTACCACTTAGAGAAGCTCAAGTTTG…
	RO_CBEa0006C06f	570	1	4	aaga	3	Y	51	GGAGTTCACCGCTGAAGAAG	CCATTGCTTGGAAGTGAGGT	59.989	60.111	222	TTACGGCCGGGGAGTTCACCGCTGAAGAAGAAAGAAGAGGGCTAGAGCTAGCTGAAGAAGAAAGAAAGAAAGCAGTCATGGCTTCATCCATGTTCTCATCGGCTGCTGTGGCCACCACCGCCTCCCCGGCACAAGCCAGCATGGTTGCACCATTTACCGGCCTCAAGTCTGCCGCAGCTTTCCCAGTCACCAGAAAGACAAACAGTGACATTACCTCACTTCCAAGCAATGGTGGAAGAGTGCAATGCATGAAGGTGTGGCCTCCACTTGGATTGAAGAAGTTCGAGACTCTGTCCTACCTTCCACCCCTTTCTCCCGAGTCCTTGGCCAAGGAAGTAGATTACCTTCTTCGCAACAAATGGGTTCCCTGCTTGGAATTTGAGTTGGAGCATGGATTTG…
	RO_CBEa0009K12f	617	2	3	gaa	4	Y	52	CTTTTGGGGAATTTGCTTCA	CAGTCAGCACGCAAAGTCAT	60.046	60.056	282	TTACGGCCGGGGGAGAAATTTCTCCCGCAGTCTCTTCTCTCTCCCTCGCGCATCTCTCTCTCTCTCTCTCTCTCTCTCTGAGCTCTTCCGCTGCCTAGCCGGAAAGCATAGCTCCGGCCACAGGCTAGGACACCATGTACTTTTGGGGAATTTGCTTCAATGGAGGTCCAGGTCCCCGGTTCGAAACCCTCGCGCACGGCGAAGCTGACCAGAGGGGATTCCGAGGAGGATCGGCTACGCCTGAAGAGGAACAATCTGCAGTCCATGCTCGACCAGCACTAGAGAGCTCTTGAATTTCTCGGTACCACCACCGATGGTGGCGATGATGACGACGAGGAAGAAGAAGAAGATAGAGACAGTGGTTCTGGTGGTGAGGTGGTTGACAAGGTAAGGGCTGGA…
	RO_CBEa0009J19f	577	3	2	at	8	N	41	TTATGGGAGCCTTCTTGTGG	CAAAACCAAACACCAACAACC	60.066	60.154	186	TTACGGCCGGGGGAATAACCAGAGAGAGAGCGAGCGAGAGAGAGAGAGAGAGAGAGAGAAGCAAAGGCTTTAGAGAAAAGTATGAGCGGAGGCGGCATGGAATCGGTGACGTCTAGGCATCAACAGAATGGTCAGCACAGCAGCGAGCGATGTGGGTATTTTCAGATGCCTCTGCACTATCCCAGGTACACGAAATCGGACTACGAGACCATGCCGGAGTGGAGGCTTGACTGTTTGCTTAAAGAGTATGGGCTGCCGATCACCGGAGACGTTGAGCAGAAGAGGAAGTTTGTTATGGGAGCCTTCTTGTGGTCTTATTAGACTTAATTATTTCTTAATTGCATCGATCTATGAGATATATATATATATATAATGCTAATTATCTATGCTAGTTTTTTA…
	RO_CBEa0005J09f	475	3	3	gaa	4	Y	41	AAATGCCTCCTGGTAAGGGT	GACGTCTCCATTGGGAAGAA	59.827	60.05	300	TTACGGCCGGGTACACCAGTGTACTCACCACCACATCACCACTACCCACCCAAGTCACCACCTTACCACTACAAGTCTCCTCCACCACCACCACCGGCATACATCTACGCCTCACCCCCTCCTCCTCACCACTACTAGATAATGAGCTCAAATGCCTCCTGGTAAGGGTGAAGAAGAAGAAGGATGTTCAAAATAAAGAAAGGGGTTGTTGCAATCTCATCAATCATACGAACAAGAGCAGAAAAGCTAGCGAGTCTCCGCGTGTGATGTGAATGTTTTTATTAGTTTTATTATTATTTATGCTGCTGCTACAATAGGATGAAAATCACCAATCTTTGCGTGTCCCTGTACTCGACAGTTGTAGTGCACTTTCGTCTTCGATTAAAGAGTTTATATATA…
	RO_CBEa0001I03f	621	1	5	agaga	4	Y	44	TTACGGCCGGGGGTT	CCCTCGGTTGGATCAGTAGA	60.852	60.065	277	TTACGGCCGGGGGTTCCCAGAGAAGAGAAGAGAAGAGAAGTCCGAAAATGGCTCTTCTACTATTCTCCAATCATCTGGCGCTCAATGCCGTTTCCTCTCGTTCTTCTTCACTTCCAACATCGTCTTCAACTGCCACGGCCACTATTTCCAGGATGCACATGAACCCAATTATTGACCCGCAACCAAAGTCTTTCAGTGGAGTTGGACTCCATATGCTTGTAGCTATCAAAAAGTCTGTTTCAGTAGTTGTCAGGGCTTCTACTGATCCAACCGAGGGTACTGAGGCCCTTTCAGATAGCAGGGAAGAGGTGGCACCTGTTGACAAGCTTCCGTTGGAATCAAAACTGCAAGAAAGGCTGGAGCAGAAGACGAGGATGAAACTGGCCAAGAAAATAAGGC…
	RO_CBEa0011O04f	482	1	2	ct	7	Y	59	GGGGACTCCCAAAACCAG	TCGTAGACCCTGACCTGTCC	60.294	60.112	281	TTACGGCCGGGGGACTCCCAAAACCAGCTCTCTCTCTCTCTAATGGCGGCTTTAGCTCGCATCTCGAGGCAGGCCCTGAGCTCCGTCTCCCCTTCGACCCAGGCCAGCTTCCTTCACCGCGCGCTCGCCACGGAAGCAGCGAAAGCCATAAGCCCCTCATCGGATCGGGTCAAATGGGACTACCGAGGTCAGAGAATGATAATTCCACTCGGTCAGTGGCTCCCGAAGATCGCCGTCGACGCCTTCGTGGCGCCAAATGTGGTCTTGGCGGGACAGGTCAGGGTCTACGACGGAGCCTCCGTTTGGCCCGGCTCGGTCCTCCGCGGCGATCTCAATAAGATCACCGTCGGCTTCTGCTCCAATGTTCAGGAACGGTGTGTCCTCCACGCCGCTTGGTCT…
	RO_CBEa0010G22f	597	3	2	ct	6	N	44	TTTGTAAACACCACCATCGC	GTGGAGCAGCCAAACCTAAA	59.444	60.249	185	TTACGGCCGGGGCCCGTCTTAAATTTGTAAACACCACCATCGCCATGCTTCTTGTTCCTCTCTCTCTCTAATCCATCACATTCGTTAACCAAGATTCTCTACTGCCACCGCCAGTTGCACAGAGATCACGTACCACCACCACCACCACTGTTTTGCTCAACCACCAGGGCCTCCTCTCTCTCTCCAAATTTAGGTTTGGCTGCTCCACGGGTCTTGGCATTTGGGTGGGTGTAAAAAGAAGCAGGAAATGGTTAAAAGGTATGGAGTGTTTTGATCTCCAAACAATATCATGTTGCAGTGCATAGACGGGTTAAAGCATATATGTGCTTCCCTACTGAGGTGCTGTGATCTTGACTTGTATAAACAATCGAGAGGATTAGAAGACCCCGAAATTCTAGC…
	RO_CBEa0008M04f	692	2	4	ttca	3	N	46	TTACGGCCGGGGAGC	ACTCAAACTCGGTTTCCCCT	61.779	59.972	274	TTACGGCCGGGGAGCTTCATTCATTCAAAGCACACAGAAAGAAAACAAAACAAAACAAAGAGCAGCTAAGTAGCAACAATGGCAACCACAGCGGCTCTCTCTGGCACCATGGTGAGCACCTCCTTCATCCGTGGGCAGCCGATGACGATCCTGAGGTTGGCTCCTAACGTGGGTCAGGCCCTTTTTGGGTTGAAGGCCAACCGTGGAGGGCGTGTAGCAATGGCTGCATACAAGGTGAAGCTCATCACACCAGAAGGGGAAACCGAGTTTGAGTGCCCGGATGATGTTTACATTCTTGACGCGGCCGAGGAGGCCGGTTATGACCTGCCATACTCGTGCCGAGCTGGTTCTTGCTCTTCCTGTGCTGGAAAAGTTGTTTCAGGGAGTGTGGATCAGTCA…
	RO_CBEa0010H15f	643	1	3	aca	4	Y	41	TACGCAGCAGAGAGGCTACA	CGTTCTCTTGGAACTCCTCG	59.911	59.982	299	TTACGGCCGGGATTCCATACACACACTACAACCCCAACAAAAACAGCTACTACTCTAGTGAGAACAACAACTATGAGACCAACCAAAATGGGATGAGTGACACAAGGCTTACGCAGCAGAGAGGCTACACCGCCACCCCAACCACCCAAAACAGCGACAACTACTACAATGTTGAGAGGCAAGGCATGAGTGACACAAGGTTTTTGGAGAATGGCAAGTACTACTATGACCCAAACAGCGAGAAGAACTACAATCCGAACCAGTACAGGAACTCCAGGGTGGTCGATTCAAGAAACTGGTACAACAACAACAACCACAACAACAGGGGTTACTATGGCAACAACAATGGGAACCAGAACACCTACGAGTCCAGTGATGTGTACCAGAACGAGGAGTTCC…
	RO_CBEa0010O01f	551	2	4	ctcc	4	N	46	TGAAGGAGCTCGAGGAGTGT	CATACTGACCCAGTAGCAGCA	60.135	58.963	255	TTACGGCCGGGGAAGGTGTGGCCTCCACTTGGATTGAAGAAGTTCGAGACTCTGTCCTACCTTCCACCCCTTTCTCCCGAGTCCTTGGCCAAGGAAGTAGATTACCTTCTTCGCAACAAATGGGTTCCCTGCTTGGAATTTGAGTTGGAGCATGGATTTGTGTACCGTGAGAACCACAAGTCACCTGGATACTACGACGGACGGTACTGGGTCATGTGGAAGTTGCCCATGTTCGGATGCACCGACTCTTCACAAGTGTTGAAGGAGCTCGAGGAGTGTAAGAAGACTTACCCAAGTGCTTTCATCCGCATCATTGGATTCGACAATGTTCGTCAAGTTCAGTGCATCAGTTTCATTGCCTACAAGCCTGCAGGCTACTAAATTTGATTTGTATTTGTC…
	RO_CBEa0010G22f	597	3	3	acc	5	N	44	CCAGTTGCACAGAGATCACG	AGCACCTCAGTAGGGAAGCA	60.463	60.012	234	TTACGGCCGGGGCCCGTCTTAAATTTGTAAACACCACCATCGCCATGCTTCTTGTTCCTCTCTCTCTCTAATCCATCACATTCGTTAACCAAGATTCTCTACTGCCACCGCCAGTTGCACAGAGATCACGTACCACCACCACCACCACTGTTTTGCTCAACCACCAGGGCCTCCTCTCTCTCTCCAAATTTAGGTTTGGCTGCTCCACGGGTCTTGGCATTTGGGTGGGTGTAAAAAGAAGCAGGAAATGGTTAAAAGGTATGGAGTGTTTTGATCTCCAAACAATATCATGTTGCAGTGCATAGACGGGTTAAAGCATATATGTGCTTCCCTACTGAGGTGCTGTGATCTTGACTTGTATAAACAATCGAGAGGATTAGAAGACCCCGAAATTCTAGC…
	RO_CBEa0006D05f	448	1	3	ttg	4	Y	48	TGGAGAGGTCAAGGAAGTGC	CATCCGTCTTAATGCCACCT	60.386	59.955	140	TTACGGCCGGGGGCAAACAAAGGAGTTAAAATCATCAAGGGAACAGTTGCTACAGGGTTTGCTGCCGATTCAAATGGAGAGGTCAAGGAAGTGCACCTTAAGGATGGCACCGTGCTTGAAGCTGACATTGTTGTTGTTGGTGTTGGGGGAAGGCCCCTTGTATCCTTGTTCAAGGGACAAGTTGAAGAGGAGAAAGGTGGCATTAAGACGGATGCATTCTTTAAAACAAGTGTTCCTGATGTATATGCTGTGGGTGATGTCGCCACTTTCCCTTTGAAGCTGTACAATGAAAACAGAAGAGTTGAGCATGTTGACCATGCACGCAAATCTGCTGAGCAGGCCGTAAAGGCCATCAAGGCATGCGAGGAGGGAAAGACAGTTGAGGTCTATGACTACCTT…
	RO_CBEa0011M17f	281	1	3	att	4	Y	32	GTGGGCTTCAAAAGAATCCA	AGCAAAGCACTTTGATGCCT	60.051	60.022	217	TTACGGCCGGGGGAAGGGGAAAAGTGGGCTTCAAAAGAATCCAAGGATTCTATGCATCTTACTTGGATTTTAAGAATCATGTTTGATTGTTTAATAACTGTGTGATGAAATATTAGTAGGCTTTTAATATGCTCTTGTGGGCATTATTATTATTTTTTGTTTTGTTTTTTTTTTTCCTTATATTTTGTATTTTTGAGGCTCTGCCTCGTATCATTTTCAAAGGCATCAAAGTGCTTTGCTTGATGTATTTCTTGAATGATAAATGAAGAAATATCATTGGC
	RO_CBEa0004L15f	438	1	3	ttg	4	Y	38	GGGGTGTGAGTGCAAGTTCT	CACCGGACAACTCATACGTG	60.159	60.025	237	TTACGGCCGGGGTGTGAGTGCAAGTTCTAGATTTATGTCGAGATCTGCGAGTCCTAGATCTACCTCACATTCAACATGAAATCTGTCATCAAGCATAGTTTCAAGCTTTGTAGGGATTGTTATTTCACGGTTCCAGTATTTGATAGGGATTGTATCGACTCTCGGGATGCTGGTATTTGCAGAATAATGTGAGGTGTTTTTTTTTTTGTTGTTGTTGTAGTGAAGCACGTATGAGTTGTCCGGTGTATTAAATAGTACTAAAAGTACTTGTTGATCCAGGTTTCCTGAGTAATATGATATTGTTCTAAACTGTCAAGTCGTGGCTGTAACTTTGATGCAGTTTATTGCTGTATTAGTTATTTCACTAGGCAAGTTCAGTTGGTTTGGCGTTTACGTGTA…
	RO_CBEa0002B20f	548	1	3	cga	6	N	48	CGCTGCTCGATCTCTCTCTT	AGGTAGCTGAACCCCATCCT	59.997	59.957	211	TTACGGCCGGGGAGGACACCACTGACCACTAGGCGTCCCTCTCCTGCTTGTCATACGCTGCTCGATCTCTCTCTTCTAACTCGTCGCTTGAATCTGAGATTTTCATCTCTGTGCTGAACCACGCACCTCGACGACGACGACGACGACGGCTTAGTTGAAATCATAAGATGTCTAAGGTAGCGATGGATGTTCCTAACAAGGGTGGGTTTAGCTTTGATCTCTGCAAAAGAAACGCAATGCTGGCGAAGGATGGGGTTCAGCTACCTCCTTTTAGAAAGACAGGAACCACCATTGTGGGTTTAATCTTTCAGGACGGTGTCATTCTGGGAGCAGATACAAGGGCCACTGAAGGGCCCATTGTAGCTGATAAGAACTGCGAGAAGATCCATTACTTGGCAC…
	RO_CBEa0005E12f	581	1	4	atag	4	N	44	TAAGGCTTTCTCTCTCGCCA	TCCCAAAGACAATCCCTCAG	60.227	60.042	231	TTACGGCCGGGGAGAAACAGTGGCTTAAGGCTTTCTCTCTCGCCATCTCTAACATTAATGGAGAGAGAAAAGTTCATACTTGAATAGATAGATAGATAGAAATCCACTTATTATCAGAAACCCATTTTTTCATTCCTCGCTTGCATAAAAAAGCATTCCTCCACGGAAGCTTCCTCTGCTGATTTCAGCTCTCCGCTACTGTTACTTCAGAGTTACCTTTGAGGCAGAGAGGGGAGCTGAGGGATTGTCTTTGGGACACATGGATCAGAGGCTCACAACAGATGCAGTCGACCATAAAAATGGCAACTATATTCGTATCGGTGGTCCAGAAGACCCAGAGTTGGGAATGTTTGACAAACCCCTTCCTTATTGTGGTTGTGGAATTGGATGGTTTTCACT…
	RO_CBEa0005L15f	305	1	2	at	10	N	26	GGGCATGGATGAATACTTGAA	GACATGGCTTTAATCCTTTGC	59.776	58.709	190	TTACGGCCGGGGCATGGATGAATACTTGAAGGTTTATGCATAAGAAGGAAATATATATATATATATATATACGATGTTTAATTGATCGATATATACAAGTCTCTGATCAGAGAATATGGAGCATGTGTGTATAACAAGAAAAAAATTGTTGTACTTTAATTTGCTTATGTTTTTTTAAGCAAAGGATTAAAGCCATGTCTTAGTACATTTGGATCTTTATCACATCATTAATTATATATTAATTTTCTTCTCAATAATACAAATATTACACATTATAATACAAATAATACAAGTACATAATCATG
	RO_CBEa0008M24f	541	2	2	at	5	N	36	ACCTTTGTGGGAACTGATGC	ACTGGACTGTTCCTTGTCCG	59.973	60.151	123	TTACGGCCGGGGCAATAGGAGTACTAATTAAAACCAGATTCAATCAAAAAGAAAATTGTTTGACAAATCTTTAACCCCGATCTCGTATGTTTTATTTAATGTGGTATATGTATGTGTACTTCAGGATGGTGATTACTGCATTTGATCGTTGAGAGAGAGGAAGGGATCGATGATGATGATGATGATTTTGCTTCCAAGTATCGGCCGGCAAGTACTCCAGACTACTTTGTACATAGAGAACCTTTGTGGGAACTGATGCATATATATATTATCTAAATAATATATAGAGAGATCGATCTAAGTATATATGTGTATACTATATATGTAACAATAAGGGTGGTTCGGACAAGGAACAGTCCAGTAACCAATGCTTCTTGGGGATGAAGAGGGAGGAAGTCG…
	RO_CBEa0003K16f	589	1	4	gagt	3	N	52	ATTCAGGGCTTTAGCAGCAG	GATCTCAACTCCGATGGCTC	59.615	59.768	295	TTACGGCCGGGGATTCAGGGCTTTAGCAGCAGCTCCAGAGAGAAAACCCAGAAACCCTAGAGTGAGTGAGTAGCTCAAAATGCCGGCTGGACATGGTCTCCGATCACGAACCAGAGACTTGTTCGCGAGGGCCTTCAGGAAGAAGGGGTACATCCCACTCTCAACTTACCTGAAGACCTACAGGATCGGCGATTTCGTCGACGTCAAGGTCAATGGTGCCATCCACAAGGGTATGCCCCACAAGTTCTACCACGGCCGTACCGGTCGCGTCTGGAACGTCACCAAGCGAGCCATCGGAGTTGAGATCAACAAGCAGGTGGGTAACCGGATTATCAGGAAGAGGATCCATGTGCGTGTGGAGCATGTGCAGCCATCAAGGTGCACCGAAGAGTTCCGTCT…
	RO_CBEa0005L12f	596	1	4	atta	3	N	42	AGATCCATCTGACCCACAGG	TGACCAACAGAGAAAGACGG	59.92	58.852	173	TTACGGCCGGGGAAGAGGGCTAGCTATTAATGAATTAGGTGAAGCTGCTTCTACTCAAACAAGAAGAAGACGAAGCCGAAGCCGAAGATGAAGATGGACATTACTGAAATGGAGTACTCAAAAGTGACATGTCTTGATGAGGAAAAGAAGGTGACGACAGAGAAGAGTCGACCTTCAGTTCCCCATCATTTCTTCTATCCATGCGATTTCCTTGAAGAAGTAGTAAGGGCCCTTTTCAAGTGTTTCTGTCTTGACCACAAATCATGGAAGGAAGATTCTTCTTCACCAGGTGAAGAAAAAGAACCAGAGAAAACCACAGAAACAAACCACCAGAAAAGCACTCCGTCAACCCCAGAAGGACTTCAAGTTTCAGATCCATCTGACCCACAGGAAGCTGAT…
	RO_CBEa0010J16f	404	1	3	atc	4	Y	40	TCATTCCAACTGAGGAGGCT	AAACAAACAGCCGACAAACC	59.803	60.015	137	TTACGGCCGGGGGAAGCTGTCGCATGTTTCAGGAATGCAATCCATGGGCTGAAAGGATGCCTGAAGCTGTGCATGGCGGCTATGGTTTTGTTGACAATGATCGTATTTGTCGTATTTGCTGTTCTGGGTTCAGTTCTTAGCAATTGCAACAAGGGCAAGAAGTTTGATCATTCCAACTGAGGAGGCTATGCGACTTAATGGAAAAGGAATCATCATCATCATTATCTTCTGCTGTTTTAATTCCGTTCTTAGTTGTTATTTGGTACTGTAAACTTGGTGACTTTGGTTTGTCGGCTGTTTGTTTAAATCATGTTTATTTCCCTAAGGCCCTGTTTGGAAACAGGATTTGAATTTTATATGGGATTTTTATATGCTGTGGCAATATACCTTAAAATTTCT…
	RO_CBEa0008O23f	615	1	3	aag	4	N	40	TACGGCCGGGGTCATTA	CGGCATCCTCTGTTCTTCAT	60.845	60.218	101	TTACGGCCGGGGTCATTAAGAAGAAGAAGACCTCCATTAGTTACAGAAAGAAAACGCAACCTCTCAATTTCTCCGACCTAAAATGAAGAACAGAGGATGCCGAACCTCGCAATTTCTCCTTACTTGCAGAGACTTGTGTTGAAGATGAATATCATCACATCGTGGTTGGAGGAGATGGGAATAGAAAAAACAGAGACGGAGGAGATCATGACAGTAGAGAAAATGGAGACAGTTGCCAAATGCCCTCATCATTACCTCAAAGTAATAGAAATAGTTGGGTATCGTGCTTGTACATTTGCTGTTAAATATGTCATGCTCTTGATAAAGAATGCAGTTGCACTGGAGAAACTTGCCATCGATCCTGTCTGGCATCGATCTCATGGGCCAAGTATGGTGAAG…
	RO_CBEa0004C21f	487	1	4	aaga	3	Y	53	GGAGTTCACCGCTGAAGAAG	TTCCTCAATCCAAGTGGAGG	59.989	60.042	270	TTACGGCCGGGGAGTTCACCGCTGAAGAAGAAAGAAGAGGGCTAGAGCTAGCTGAAGAAGAAAGAAAGAAAGCAGTCATGGCTTCATCCATGTTCTCATCGGCTGCTGTGGCCACCACCGCCTCCCCGGCACAAGCCAGCATGGTTGCACCATTTACCGGCCTCAAGTCTGCCGCAGCTTTCCCAGTCACCAGAAAGACAAACAGTGACATTACCTCACTCCCAAGCAATGGTGGAAGAGTGCAATGCATGAAGGTGTGGCCTCCACTTGGATTGAGGAAGTTCGAGACTCTGTCCTACCTTCCACCCCTTTCTCCCGAGTCCTTGGCCAAGGAAGTAGATTACCTTCTTCGCAACAAATGGGTTCCCTGCTTGGAATTTGAGTTGGAGCATGGATTTG…
	RO_CBEa0009B02f	510	2	4	ctcc	4	N	41	TGAAGGAGCTCGAGGAGTGT	CCCAGTAGCAGCAGCATAATC	60.135	59.881	247	TTACGGCCGGGGTACTGGGTCATGTGGAAGTTGCCCATGTTCGGATGCACCGACTCTTCACAAGTGTTGAAGGAGCTCGAGGAGTGTAAGAAGACTTACCCAAGTGCTTTCATCCGCATCATTGGATTCGACAATGTTCGTCAAGTTCAGTGCATCAGTTTCATTGCCCACAAGCCTGCAGGCTACTAAATTTGATTTGTATTTGTCATTTCTTCCATCCATCCATCACTCCCTCCCTCCCTCCATTCGTAATGTCTAATGTATTGTAATGTAATGTATCCATGTAGCTAGTTGATTATGCTGCTGCTACTGGGTCAGTATGTTGTTCATTTGAATTTGAATTCGTTTTAATTAGGCTGCCTATGCAACACCGTTCTTTCTCTTTCCTTTTTCGAGACA…
	RO_CBEa0001J23f	578	1	2	ct	18	Y	50	CGGGGATATCAGGTCTCCTT	CCAGAGAGCTACAGCGTTCC	60.285	60.156	260	TTACGGCCGGGGATATCAGGTCTCCTTCTTCCTTCTTCCTACTCTCTCTCTCTCTCTCTCTCTCTCTCTCTCTCTCTCGCTCGAAGAAACCCATAGAGAGAACCACCAAAATTTCTGTTCACAATCATCCTTCGCTGATCCATGGCGACATTGGACTCCGACGTGCCGATGGTTCCGGTAGGTGAGGGCTCGAGCTCTGCAGGTTGTTCTTCGACCAAGAAGCCCAAGCGATTTGAGATCAAGAAGTGGAACGCTGTAGCTCTCTGGGCCTGGGATATTGTGGTTGATAATTGCGCCATTTGCAGGAACCATATTATGGACCTGTGCATCGAGTGCCAAGCGAACCAGGCAAGTGCTACAAGCGAGGAGTGTACTGTTGCTTGGGGGGTGTGTAATCAT…
	RO_CBEa0005A19f	537	1	2	tc	5	Y	46	GGATTGACATGTCTGCCCTT	GGCTCCTTCCAGAGGAGAGT	59.934	59.952	230	TTACGGCCGGGAATCTAGCTAGTTGTCACTTCGCAGTAATAATGAGTGGAACTGAAGTCTTGTTCATAAATGCTTATTTCCTTTATCATTACCTATATCCTTGGATCTGGATTATCCTCCGAGGACAATTCTAGATTGTACCATGGTTTTATTGTACCATGGTAGTATCGTGTGGTACGTGGCTCAATCGGGGCCGTTGATTTCATATTAGGTATTATTTAAATAGAAAATAAATTGTGTGGATTGACATGTCTGCCCTTGGTCTCTCTCTCTTTCCCGCGTGCGTGACTTCCTCCGCTCTCCTCACTATTGCCGGTGGTGCCATCACGTTCTGCCACCCCAATACGACACCGCCCCCACCAAAGGTAGTGGCGTGTTCCGGCAACCCTCTTCATTCGG…
