# Supplementary material for: Developing expressed sequence tag libraries and the discovery of simple sequence repeat markers for two species of raspberry (Rubus L.)
Source: BMC Plant Biol. 2015 Oct 26;15:258. doi: 10.1186/s12870-015-0629-8 (PMC4620654; doi:10.1186/s12870-015-0629-8)
Supplement: Additional file 3: — Gene ontology term distribution for the categories Biological Process, Molecular Function, and Cellular Component. (XLSX 12 kb) [file 12870_2015_629_MOESM3_ESM.xlsx]

## Sheet: Sheet1
Biological Process	Level GO	Term (Accession)	Term (Name)	# of Sequences
	3	GO:0071704	organic substance metabolic process	170
	3	GO:0044237	cellular metabolic process	160
	3	GO:0044238	primary metabolic process	156
	4	GO:0043170	macromolecule metabolic process	118
	5	GO:0044260	cellular macromolecule metabolic process	102
	3	GO:0009058	biosynthetic process	100
	5	GO:0019538	protein metabolic process	98
	4	GO:1901576	organic substance biosynthetic process	98
	4	GO:0044249	cellular biosynthetic process	95
	3	GO:0044710	single-organism metabolic process	85
	3	GO:0044763	single-organism cellular process	83
	5	GO:0010467	gene expression	63
	5	GO:0009059	macromolecule biosynthetic process	63
	4	GO:1901360	organic cyclic compound metabolic process	53
	3	GO:0006807	nitrogen compound metabolic process	53
	4	GO:0006725	cellular aromatic compound metabolic process	49
	4	GO:0055114	oxidation-reduction process	43
	4	GO:0046483	heterocycle metabolic process	43
	4	GO:0034641	cellular nitrogen compound metabolic process	40
	4	GO:0006810	transport	38
	3	GO:0051234	establishment of localization	38
	4	GO:0044281	small molecule metabolic process	38
	4	GO:0044711	single-organism biosynthetic process	37
	4	GO:0006793	phosphorus metabolic process	35
	5	GO:0006796	phosphate-containing compound metabolic process	34
	5	GO:0006139	nucleobase-containing compound metabolic process	34
	4	GO:1901564	organonitrogen compound metabolic process	32
	5	GO:0043412	macromolecule modification	31
	5	GO:0044765	single-organism transport	28
	5	GO:1901362	organic cyclic compound biosynthetic process	28
	3	GO:0050789	regulation of biological process	27
	4	GO:0005975	carbohydrate metabolic process	23
	5	GO:0019438	aromatic compound biosynthetic process	23
	3	GO:0009056	catabolic process	23
	4	GO:0050794	regulation of cellular process	22
	3	GO:0016043	cellular component organization	22
	4	GO:1901575	organic substance catabolic process	22
	4	GO:0015979	photosynthesis	21
	5	GO:1901566	organonitrogen compound biosynthetic process	21
	5	GO:0044283	small molecule biosynthetic process	21
	5	GO:0006082	organic acid metabolic process	21
Molecular Function	3	GO:0043167	ion binding	81
	3	GO:1901363	heterocyclic compound binding	72
	3	GO:0097159	organic cyclic compound binding	72
	5	GO:0046872	metal ion binding	51
	4	GO:0043169	cation binding	51
	3	GO:0016787	hydrolase activity	49
	3	GO:0003735	structural constituent of ribosome	46
	3	GO:0016491	oxidoreductase activity	41
	4	GO:1901265	nucleoside phosphate binding	40
	3	GO:0016740	transferase activity	40
	5	GO:0000166	nucleotide binding	40
	3	GO:0036094	small molecule binding	40
	4	GO:0043168	anion binding	35
	3	GO:0097367	carbohydrate derivative binding	32
	5	GO:0035639	purine ribonucleoside triphosphate binding	31
	5	GO:0032549	ribonucleoside binding	31
	5	GO:0001883	purine nucleoside binding	31
	4	GO:0001882	nucleoside binding	31
	4	GO:0003676	nucleic acid binding	29
	3	GO:0005515	protein binding	20
Cellular Component	3	GO:0044464	cell part	164
	4	GO:0005622	intracellular	158
	5	GO:0044424	intracellular part	153
	3	GO:0043227	membrane-bounded organelle	84
	3	GO:0043228	non-membrane-bounded organelle	56
	3	GO:0044422	organelle part	42
	3	GO:0044425	membrane part	39
	5	GO:0016021	integral component of membrane	29
	4	GO:0031224	intrinsic component of membrane	29
	3	GO:0043234	protein complex	28
	4	GO:0071944	cell periphery	18
	4	GO:0031090	organelle membrane	11
	5	GO:0030312	external encapsulating structure	10
	5	GO:0005886	plasma membrane	9
	3	GO:0048046	apoplast	7
	4	GO:0031975	envelope	7
	4	GO:0009506	plasmodesma	5
	3	GO:0005911	cell-cell junction	5
	4	GO:1990104	DNA bending complex	4
	4	GO:0044815	DNA packaging complex	4
	3	GO:0032993	protein-DNA complex	4
	4	GO:0043233	organelle lumen	4
