# Supplementary material for: Developing expressed sequence tag libraries and the discovery of simple sequence repeat markers for two species of raspberry (Rubus L.)
Source: BMC Plant Biol. 2015 Oct 26;15:258. doi: 10.1186/s12870-015-0629-8 (PMC4620654; doi:10.1186/s12870-015-0629-8)
Supplement: Additional file 4: — Top ten longest unigenes aligned to the Gene Ontology database with BLAST results. (XLSX 10 kb) [file 12870_2015_629_MOESM4_ESM.xlsx]

## Sheet: Sheet1
Additional File 4. Top 10 longest unigenes aligned to the Gene Ontology database with BLAST results
Sequence Name	Sequence Description	Sequence Length (bp)	Sequence Hit Description	Hit Accession	E-Value	Similarity	Bit-Score	Alignment Length (bp)	Positives
Contig387	heat shock cognate protein 80-like	1465	gi|470117509|ref|XP_004294900.1|PREDICTED: heat shock cognate protein 80-like [Fragaria vesca subsp. vesca]	XP_004294900	0	99	718.383	423	421
Contig214	peroxidase superfamily protein	1337	gi|470114167|ref|XP_004293288.1|PREDICTED: peroxidase 42-like [Fragaria vesca subsp. vesca] >gi|402228004|gb|AFQ36035.1| peroxidase [Fragaria x ananassa]	XP_004293288	0	99	626.32	313	312
Contig400	cysteine protease	1241	gi|155970232|gb|ABU41785.1|cysteine protease [Rosa x borboniana]	ABU41785	0	96	662.914	339	327
Contig260	uncharacterized loc101221700	1200	gi|595830109|ref|XP_007206003.1|hypothetical protein PRUPE_ppa012325mg [Prunus persica] >gi|462401645|gb|EMJ07202.1| hypothetical protein PRUPE_ppa012325mg [Prunus persica]	XP_007206003	8.29575e-59	74	200.675	179	133
Contig33	peptidyl-prolyl cis-trans isomerase cyp20- chloroplastic-like isoform 2	1193	gi|596187298|ref|XP_007223392.1|hypothetical protein PRUPE_ppa010146mg [Prunus persica] >gi|462420328|gb|EMJ24591.1| hypothetical protein PRUPE_ppa010146mg [Prunus persica]	XP_007223392	5.30961e-95	90	259.225	203	183
Contig368	nadh-cytochrome b5	1191	gi|470117975|ref|XP_004295121.1|PREDICTED: NADH--cytochrome b5 reductase 1-like [Fragaria vesca subsp. vesca]	XP_004295121	0	97	552.362	278	271
Contig391	protein e6-like	1138	gi|470118898|ref|XP_004295556.1|PREDICTED: protein E6-like [Fragaria vesca subsp. vesca]	XP_004295556	9.12813e-41	64	156.377	257	166
Contig255	hypothetical protein PRUPE_ppa009330mg	1134	gi|596014806|ref|XP_007218752.1|hypothetical protein PRUPE_ppa009330mg [Prunus persica] >gi|462415214|gb|EMJ19951.1| hypothetical protein PRUPE_ppa009330mg [Prunus persica]	XP_007218752	7.40617e-151	83	439.884	298	250
Contig280	sucrose synthase-like	1130	gi|470102455|ref|XP_004287669.1|PREDICTED: sucrose synthase-like [Fragaria vesca subsp. vesca]	XP_004287669	0	98	547.354	273	268
Contig156	chlorophyll a-b binding protein chloroplastic-like	1129	gi|470129540|ref|XP_004300672.1|PREDICTED: chlorophyll a-b binding protein CP26, chloroplastic-like [Fragaria vesca subsp. vesca]	XP_004300672	2.13307e-172	97	494.197	288	281
